# Supplementary material for: DNA repair function scores for 2172 variants in the BRCA1 amino-terminus
Source: PLoS Genet. 2023 Aug 14;19(8):e1010739. doi: 10.1371/journal.pgen.1010739 (PMC10449183; doi:10.1371/journal.pgen.1010739)
Supplement: S1 Table — (XLSX) [file pgen.1010739.s005.xlsx]

## Sheet: Sheet1
Codon_Number	VariantID	WT	MT	Functional_Score_Replicate_1	Functional_Score_Replicate_2	Functional_Score_Replicate_3	Functional_Score_Replicate_4	Average_Functional_Score	Functional_Interpretation
2	D2A	D	A	0.129721	0.189101	-0.234921	0.646623	0.182631	FUNC
2	D2R	D	R	0.031048	-0.0359536	-0.0981279	0.0894317	-0.00340046	FUNC
2	D2N	D	N	0.259878	0.124692	-0.518758	-0.254046	-0.0970586	FUNC
2	D2C	D	C	-0.47378	-0.642025	0.674846	-0.0568757	-0.124459	FUNC
2	D2Q	D	Q	-0.709542	0.651714	0.0140395	0.199108	0.0388298	FUNC
2	D2E	D	E	-0.0111535	-0.111931	-0.196779	0.445455	0.0313977	FUNC
2	D2G	D	G	-0.187057	0.0208761	0.119643	-0.0468751	-0.0233531	FUNC
2	D2H	D	H	-0.135722	0.128355	-0.515829	-0.632396	-0.288898	FUNC
2	D2L	D	L	-0.469617	-0.234296	-0.525738	0.362569	-0.216771	FUNC
2	D2M	D	M	NA	0.0527077	0.146333	-0.549631	-0.0876476	FUNC
2	D2P	D	P	-0.199543	0.115722	-0.158734	-0.508262	-0.187704	FUNC
2	D2S	D	S	-0.255756	0.227534	0.0364597	-0.00851128	-6.84967e-05	FUNC
2	D2T	D	T	0.0101303	0.445054	-0.274323	0.22647	0.101833	FUNC
2	D2V	D	V	-0.271625	0.128821	-0.349727	-0.288584	-0.195279	FUNC
3	L3A	L	A	-0.145977	0.332693	-0.193497	-0.119214	-0.0314989	FUNC
3	L3R	L	R	-0.347965	-0.191498	-0.0582564	0.226024	-0.092924	FUNC
3	L3Q	L	Q	-0.140563	0.138349	-0.783078	-0.259365	-0.261164	FUNC
3	L3E	L	E	0.389788	0.204258	-0.0344686	-0.0487873	0.127698	FUNC
3	L3G	L	G	-0.0197063	0.0978603	0.120219	-0.335423	-0.0342625	FUNC
3	L3I	L	I	0.293221	0.265464	-0.129917	-0.996984	-0.142054	FUNC
3	L3F	L	F	0.338131	-0.15821	NA	0.479051	0.164743	FUNC
3	L3P	L	P	0.317904	-0.182988	-0.187103	0.0310966	-0.00527261	FUNC
3	L3S	L	S	0.163975	0.258591	-0.0700981	-0.153063	0.0498513	FUNC
3	L3T	L	T	0.0385344	-0.430651	-0.288079	0.0180563	-0.165535	FUNC
3	L3W	L	W	-0.316095	-0.203601	0.351524	0.538415	0.0925607	FUNC
3	L3Y	L	Y	-0.131738	-0.336184	-0.0169624	0.0418216	-0.110766	FUNC
3	L3V	L	V	-0.0389923	0.122593	0.275206	0.134047	0.123214	FUNC
4	S4A	S	A	-0.213644	-0.10352	-0.836251	-0.224511	-0.344481	FUNC
4	S4R	S	R	0.0404052	-0.0713305	-0.207097	0.224014	-0.00350206	FUNC
4	S4E	S	E	0.0683197	0.0509412	0.186902	-0.00366493	0.0756246	FUNC
4	S4G	S	G	0.0185012	0.128192	-0.0182881	-0.143954	-0.00388721	FUNC
4	S4T	S	T	-0.0397374	0.642288	-0.471205	-0.518196	-0.0967124	FUNC
4	S4V	S	V	-0.39987	-0.2561	-0.240952	-0.450003	-0.336731	FUNC
5	A5R	A	R	-0.185729	0.357651	0.0686282	-0.149059	0.0228728	FUNC
5	A5D	A	D	-0.290868	-0.085678	-0.418665	-0.126393	-0.230401	FUNC
5	A5C	A	C	-0.157103	0.294186	-0.202324	0.157493	0.0230628	FUNC
5	A5E	A	E	-0.0291129	-0.794217	NA	-0.352473	-0.293951	FUNC
5	A5G	A	G	0.113994	-0.0583186	-0.101182	0.252022	0.0516288	FUNC
5	A5L	A	L	-0.0692545	-0.34439	-0.0483446	-0.335029	-0.199255	FUNC
5	A5F	A	F	0.242737	0.97769	0.541571	0.168687	0.482671	FUNC
5	A5S	A	S	-0.08841	0.060421	-0.0680984	-0.286951	-0.0957596	FUNC
5	A5W	A	W	0.292368	-0.132744	-0.648593	0.43267	-0.0140745	FUNC
5	A5V	A	V	-0.483803	0.199072	0.243658	-0.0694298	-0.0276256	FUNC
6	L6A	L	A	0.438815	0.163143	0.100143	0.000673771	0.175694	FUNC
6	L6R	L	R	-0.039716	0.000762174	-0.0092011	-0.0865401	-0.0336738	FUNC
6	L6E	L	E	0.187472	0.294316	-0.305134	0.162537	0.0847978	FUNC
6	L6G	L	G	-0.0388418	0.106145	0.0552301	-0.0392293	0.0208261	FUNC
6	L6H	L	H	0.701062	0.728885	0.467666	0.637453	0.633766	FUNC
6	L6P	L	P	0.637687	0.520169	-0.372448	-0.320411	0.116249	FUNC
6	L6W	L	W	-0.058103	0.332028	-0.360931	0.0250824	-0.0154809	FUNC
6	L6V	L	V	-0.139056	0.163591	-0.0118268	0.103456	0.0290412	FUNC
7	R7A	R	A	0.0413717	0.0129848	0.0893998	-0.124011	0.00493644	FUNC
7	R7Q	R	Q	-0.057339	-0.132964	-0.150848	0.163088	-0.0445157	FUNC
7	R7E	R	E	-0.413727	-0.041401	0.118821	-0.237258	-0.143391	FUNC
7	R7G	R	G	-0.0959968	-0.0668115	-0.368601	-0.0127001	-0.136027	FUNC
7	R7L	R	L	0.194746	0.367737	-0.132607	-0.11778	0.0780238	FUNC
7	R7K	R	K	0.156432	-0.227926	0.388274	-0.0412023	0.0688946	FUNC
7	R7M	R	M	-0.503438	0.0886803	-0.13874	-0.203791	-0.189322	FUNC
7	R7P	R	P	-0.175101	0.126785	0.193471	-0.271079	-0.0314807	FUNC
7	R7S	R	S	-0.459229	0.334235	-0.423931	-0.729525	-0.319612	FUNC
7	R7T	R	T	-0.222323	-0.561881	-0.0483279	0.15031	-0.170555	FUNC
7	R7V	R	V	-0.0394426	0.111751	0.181926	0.200502	0.113684	FUNC
8	V8A	V	A	-0.126422	0.520969	0.00226359	-0.122415	0.0685987	FUNC
8	V8R	V	R	-0.14257	-0.0133191	0.00582427	-0.0350284	-0.0462733	FUNC
8	V8E	V	E	-0.156988	0.401108	-0.355905	0.315208	0.0508559	FUNC
8	V8G	V	G	-0.156414	-0.173036	-0.410215	-0.164405	-0.226017	FUNC
8	V8S	V	S	NA	0.00721665	0.31074	0.2891	0.151764	FUNC
8	V8W	V	W	0.0683928	0.154208	0.160836	0.05628	0.109929	FUNC
9	E9A	E	A	-0.151401	0.699793	-0.275297	-0.0751049	0.0494975	FUNC
9	E9R	E	R	-0.0333937	0.105282	0.159199	-0.645882	-0.103699	FUNC
9	E9G	E	G	-0.270326	-0.219016	-0.143986	-0.139361	-0.193172	FUNC
10	E10A	E	A	0.755593	-0.261767	0.600756	0.312408	0.351747	FUNC
10	E10R	E	R	0.131777	-0.146382	0.133209	0.74457	0.215793	FUNC
10	E10C	E	C	0.0392521	0.120687	-0.575487	-0.179865	-0.148853	FUNC
10	E10Q	E	Q	-0.313444	-0.282448	-0.198612	-0.144741	-0.234811	FUNC
10	E10G	E	G	-0.516147	-0.138859	-0.228731	0.0532015	-0.207634	FUNC
10	E10T	E	T	-0.348619	0.0595533	1.3946	-0.522904	0.145658	FUNC
10	E10V	E	V	0.349569	-0.712891	0.157724	-0.214362	-0.10499	FUNC
11	V11A	V	A	-0.33997	-0.140967	-0.119265	-0.122089	-0.180573	FUNC
11	V11R	V	R	-0.981268	-1.02725	-0.819345	-0.697968	-0.881458	LOF
11	V11D	V	D	-2.2774	-3.54981	NA	-1.44094	-1.81704	LOF
11	V11Q	V	Q	-0.931461	-0.727532	-0.358754	-1.29006	-0.826951	LOF
11	V11E	V	E	-0.806586	-0.903426	-1.44886	-1.17222	-1.08277	LOF
11	V11G	V	G	-0.670383	-0.568657	-0.444985	-0.530492	-0.553629	LOF
11	V11H	V	H	-0.738123	-0.279497	0.134614	-0.524026	-0.351758	FUNC
11	V11L	V	L	-0.88607	0.554842	-0.0706683	-0.157065	-0.13974	FUNC
11	V11K	V	K	-0.629742	-0.597775	-0.779845	-1.24583	-0.813299	LOF
11	V11F	V	F	0.0935013	0.294574	0.758989	-0.475452	0.167903	FUNC
11	V11P	V	P	-1.12436	-0.243359	-0.671469	-0.544816	-0.646001	LOF
11	V11S	V	S	-0.556745	-0.363945	0.0220506	1.17108	0.0681111	FUNC
11	V11*	V	*	-1.63752	-2.02854	-2.10811	-1.49117	-1.81633	LOF
11	V11T	V	T	-0.0583596	-0.239373	0.0830221	-0.0361093	-0.0627048	FUNC
11	V11W	V	W	-0.692426	-0.344306	-0.461895	-0.594862	-0.523372	LOF
14	V14A	V	A	-0.0130058	-0.244324	-0.0480542	-0.242317	-0.136925	FUNC
14	V14R	V	R	-0.517566	-0.323857	-0.386019	-0.492545	-0.429997	FUNC
14	V14N	V	N	-0.207405	-0.00295798	-0.324626	0.0424808	-0.123127	FUNC
14	V14D	V	D	-0.898382	-0.837504	-0.324599	-0.614482	-0.668742	LOF
14	V14E	V	E	-0.25902	-0.022102	-0.0668895	-0.373309	-0.18033	FUNC
14	V14G	V	G	-0.208549	-0.185774	-0.197912	-0.123129	-0.178841	FUNC
14	V14M	V	M	-0.81358	-0.323179	-0.63214	-0.772055	-0.635239	LOF
14	V14P	V	P	-0.915359	-2.1937	-1.10091	-2.06221	-1.56805	LOF
14	V14S	V	S	0.0488479	0.0245991	-0.29906	0.0827008	-0.0357282	FUNC
15	I15A	I	A	-0.852214	-1.12281	-0.545295	-0.890078	-0.852599	LOF
15	I15R	I	R	-0.961183	-1.34749	-0.844469	-1.51887	-1.168	LOF
15	I15N	I	N	-1.15901	-1.5728	-0.174376	-0.916014	-0.955549	LOF
15	I15C	I	C	-0.296393	-0.113247	-0.129245	-0.426505	-0.241348	FUNC
15	I15Q	I	Q	-1.06708	-0.677796	-0.649261	-1.1467	-0.885208	LOF
15	I15E	I	E	-0.239952	-1.58805	-0.11395	-0.627842	-0.642447	LOF
15	I15G	I	G	-1.02565	-1.24661	-0.880816	-1.0894	-1.06062	LOF
15	I15H	I	H	-1.15164	-1.98784	-1.48165	-0.563667	-1.2962	LOF
15	I15L	I	L	-0.707947	-0.305803	-0.617094	-0.42662	-0.514366	LOF
15	I15M	I	M	-0.145732	0.274898	-0.0180942	-0.105041	0.00150753	FUNC
15	I15F	I	F	NA	-0.229263	-0.0987428	0.00483484	-0.0807928	FUNC
15	I15P	I	P	-0.878058	-1.40273	-2.04401	-2.0197	-1.58613	LOF
15	I15S	I	S	-0.817352	-0.900172	-1.40756	-0.998328	-1.03085	LOF
15	I15*	I	*	-1.76342	NA	-0.690293	-1.49476	-0.987118	LOF
15	I15T	I	T	-0.49035	-2.19632	-1.06201	-0.687983	-1.10917	LOF
15	I15V	I	V	-0.0953016	-0.064858	-0.0144332	-0.346827	-0.130355	FUNC
16	N16A	N	A	-0.0247235	-0.220061	0.071789	-0.222772	-0.0989418	FUNC
16	N16R	N	R	-0.0355593	0.114263	0.0151612	-0.00295833	0.0227266	FUNC
16	N16Q	N	Q	-0.374533	-0.119035	0.0478369	NA	-0.111433	FUNC
16	N16E	N	E	-0.204769	1.19182	-0.20581	0.28226	0.265875	FUNC
16	N16G	N	G	-0.125559	-0.0402997	-0.00529995	-0.00424273	-0.0438504	FUNC
16	N16I	N	I	-0.226916	0.202445	-0.320292	-0.470305	-0.203767	FUNC
16	N16L	N	L	-0.170458	0.132036	0.191293	0.10484	0.0644277	FUNC
16	N16K	N	K	-0.629622	0.215322	0.0341366	0.0776678	-0.0756238	FUNC
16	N16P	N	P	-0.583222	-4.26018	-1.46035	-1.67665	-1.9951	LOF
16	N16S	N	S	0.0444919	0.130364	0.196782	0.151866	0.130876	FUNC
16	N16V	N	V	-0.168944	0.0171345	-0.186955	-0.263206	-0.150493	FUNC
17	A17R	A	R	-0.120471	0.202872	0.00768696	0.100039	0.0475317	FUNC
17	A17C	A	C	0.605881	-0.399583	-0.212987	0.141835	0.0337867	FUNC
17	A17Q	A	Q	0.0536065	-0.0419025	-0.588647	-1.36459	-0.485382	INT
17	A17E	A	E	-0.0569499	-0.207112	-0.0728238	0.286657	-0.0125572	FUNC
17	A17G	A	G	0.131769	0.0521844	0.107491	0.00470882	0.0740381	FUNC
17	A17L	A	L	0.101226	0.0796609	-2.40609	-0.368917	-0.64853	LOF
17	A17M	A	M	0.183947	0.113376	2.00253	-0.00160484	0.574562	FUNC
17	A17S	A	S	-0.143351	0.414321	0.712977	0.420775	0.351181	FUNC
17	A17T	A	T	-0.639043	0.244188	0.114039	0.0194451	-0.0653426	FUNC
17	A17W	A	W	-0.127659	0.415143	0.409486	-1.06161	-0.09116	FUNC
17	A17V	A	V	-0.104308	-0.0196309	0.0256087	-0.320773	-0.104776	FUNC
18	M18A	M	A	-0.321407	-0.418298	-0.445087	-0.272973	-0.364441	FUNC
18	M18R	M	R	-1.03595	-1.1266	-0.609694	-1.45933	-1.05789	LOF
18	M18N	M	N	-1.50045	-1.80577	-1.83023	-1.19539	-1.58296	LOF
18	M18D	M	D	-0.99917	-0.901204	-0.653928	-0.680373	-0.808669	LOF
18	M18C	M	C	-0.940459	-0.0364025	-0.421074	-0.69573	-0.523416	LOF
18	M18Q	M	Q	-0.939532	-0.855848	-0.128243	-1.11409	-0.759429	LOF
18	M18E	M	E	-1.02917	-1.09934	-1.3498	-1.18109	-1.16485	LOF
18	M18G	M	G	-0.944061	-1.02009	-0.927273	-0.90128	-0.948176	LOF
18	M18I	M	I	-0.100846	-0.126242	-0.257794	-0.297732	-0.195654	FUNC
18	M18L	M	L	0.0135715	0.121287	0.0765918	-0.0575196	0.0384827	FUNC
18	M18K	M	K	NA	-1.58301	-1.20829	-0.961533	-0.938208	LOF
18	M18F	M	F	-0.839186	-0.505385	-0.396628	-0.533867	-0.568766	LOF
18	M18P	M	P	-0.421822	-1.07575	-1.32438	-0.823484	-0.911361	LOF
18	M18S	M	S	-1.02439	-0.777613	-0.707729	-1.00861	-0.879584	LOF
18	M18*	M	*	-0.977666	-1.2657	-0.841735	-1.17239	-1.06437	LOF
18	M18T	M	T	-0.882711	-1.35236	-1.46307	-0.886494	-1.14616	LOF
18	M18W	M	W	-0.805738	-0.427034	-0.576011	-0.57074	-0.59488	LOF
18	M18V	M	V	-0.305527	-0.407133	-0.221133	-0.616127	-0.38748	FUNC
19	Q19A	Q	A	-0.00930833	-0.357075	0.239922	0.0132421	-0.0283048	FUNC
19	Q19R	Q	R	-0.0569308	0.117093	0.0954147	0.0556309	0.0528019	FUNC
19	Q19C	Q	C	-0.307927	-0.0645299	0.52861	0.273974	0.107532	FUNC
19	Q19E	Q	E	0.255724	0.228383	-0.0372186	-0.0409988	0.101472	FUNC
19	Q19G	Q	G	0.0307443	0.0470371	-0.372153	0.122667	-0.0429262	FUNC
19	Q19H	Q	H	0.0444525	-0.1159	0.215861	-0.166041	-0.00540684	FUNC
19	Q19L	Q	L	-0.0996558	-0.450988	-0.329465	0.258546	-0.155391	FUNC
19	Q19K	Q	K	-0.0161566	0.435032	0.0483338	-0.399903	0.0168266	FUNC
19	Q19P	Q	P	-0.907942	-0.69958	-0.692028	-0.783472	-0.770756	LOF
19	Q19S	Q	S	0.410199	0.0898854	-0.217395	0.321052	0.150936	FUNC
19	Q19T	Q	T	0.0793717	0.601599	0.53163	0.22264	0.35881	FUNC
19	Q19V	Q	V	0.495494	-0.208875	0.167963	0.548047	0.250657	FUNC
20	K20A	K	A	-0.904673	-0.116015	-0.360666	-0.365974	-0.436832	FUNC
20	K20R	K	R	0.195054	-0.0487282	2.22069	-0.0630772	0.575984	FUNC
20	K20D	K	D	0.0360006	-0.0218195	-0.0383736	0.348137	0.080986	FUNC
20	K20C	K	C	-0.0268882	0.433549	-0.189139	0.0120596	0.0573953	FUNC
20	K20Q	K	Q	-0.397363	0.181798	0.299341	0.0297079	0.0283709	FUNC
20	K20G	K	G	-0.0812402	0.15999	-0.143462	-0.233293	-0.0745012	FUNC
20	K20H	K	H	-0.0392647	-0.2857	-0.837297	0.295817	-0.216611	FUNC
20	K20L	K	L	-0.170533	0.19189	1.05215	0.0682679	0.285443	FUNC
20	K20P	K	P	-0.451676	-0.545793	-0.752955	-0.616019	-0.591611	LOF
20	K20S	K	S	0.116973	0.0988699	-0.120292	-0.116179	-0.00515675	FUNC
20	K20W	K	W	0.00339077	-0.118347	-0.0652121	-0.0474449	-0.0569032	FUNC
20	K20Y	K	Y	NA	0.130905	0.0504832	-0.229657	-0.0120673	FUNC
20	K20V	K	V	0.32797	0.109532	-0.313782	-0.0193615	0.0260897	FUNC
21	I21R	I	R	0.147249	-0.527843	-0.384709	-0.703556	-0.367215	FUNC
21	I21G	I	G	-0.158208	-0.0324415	-0.0552966	-0.100442	-0.086597	FUNC
21	I21K	I	K	0.347008	0.0123879	0.100476	-0.819452	-0.0898951	FUNC
21	I21P	I	P	-0.100637	0.203811	-0.32388	-0.78327	-0.250994	FUNC
21	I21S	I	S	0.211769	0.276435	-0.423585	-0.609153	-0.136134	FUNC
21	I21V	I	V	NA	0.464166	0.0678191	-0.0395156	0.123117	FUNC
22	L22A	L	A	-0.380025	-0.209191	0.26123	-0.593812	-0.23045	FUNC
22	L22R	L	R	-0.978979	-1.19149	-1.13106	-0.803594	-1.02628	LOF
22	L22N	L	N	-0.426014	-0.29005	-0.293839	-0.252484	-0.315597	FUNC
22	L22D	L	D	-1.18049	-0.563114	-0.654689	-0.275744	-0.668509	LOF
22	L22C	L	C	-0.0663921	-0.391556	-0.0218946	-0.456345	-0.234047	FUNC
22	L22Q	L	Q	-1.37128	-0.821099	-0.909255	-0.49245	-0.898522	LOF
22	L22E	L	E	-0.99103	-1.0177	-1.07364	-0.898017	-0.995097	LOF
22	L22G	L	G	-0.590017	-0.52672	-0.723593	-0.556617	-0.599237	LOF
22	L22H	L	H	-1.14235	-1.03871	-0.658923	-0.880746	-0.930183	LOF
22	L22M	L	M	-0.38263	-0.0285779	-0.122092	-0.159701	-0.17325	FUNC
22	L22F	L	F	0.0970017	-0.153735	0.144747	-0.202966	-0.028738	FUNC
22	L22P	L	P	-1.057	-1.12913	-0.969074	-0.736316	-0.972882	LOF
22	L22S	L	S	-0.854825	-0.427476	-0.636964	-0.475445	-0.598678	LOF
22	L22*	L	*	-0.868224	-1.25218	-1.21626	-1.08248	-1.10479	LOF
22	L22T	L	T	-0.260826	-0.661355	-0.408058	-0.346459	-0.419174	FUNC
22	L22W	L	W	-0.785266	0.00603177	-0.22193	-0.212258	-0.303356	FUNC
22	L22V	L	V	-0.461578	-0.206658	-0.219721	-0.286875	-0.293708	FUNC
23	E23A	E	A	-0.45688	0.591425	-1.16666	-0.0557289	-0.271961	FUNC
23	E23G	E	G	0.610044	0.328979	0.665347	-0.36447	0.309975	FUNC
23	E23I	E	I	-0.411732	0.119532	-0.360547	0.0234268	-0.15733	FUNC
23	E23L	E	L	-0.752527	-0.274964	-0.512793	NA	-0.385071	FUNC
25	P25A	P	A	-0.0994148	0.123535	-0.269728	0.299891	0.0135708	FUNC
25	P25R	P	R	-0.064961	0.347233	0.0874441	0.0483809	0.104524	FUNC
25	P25N	P	N	-0.295067	0.0286284	-0.928572	-0.921958	-0.529242	LOF
25	P25D	P	D	0.0470463	-0.0410699	-2.81084	-0.119064	-0.730981	LOF
25	P25C	P	C	-0.347302	0.352343	0.0245086	0.438316	0.116966	FUNC
25	P25Q	P	Q	-0.380728	0.4353	0.264115	-0.357211	-0.0096307	FUNC
25	P25E	P	E	-0.540873	0.294615	-0.698004	0.0107392	-0.233381	FUNC
25	P25G	P	G	-0.0462082	0.166081	0.0137074	0.753233	0.221703	FUNC
25	P25I	P	I	-1.07157	NA	-0.0231015	-0.404034	-0.374677	FUNC
25	P25L	P	L	-0.470121	-0.863803	-0.424808	-0.461479	-0.555053	LOF
25	P25K	P	K	-0.0207475	0.031464	0.273493	-0.128754	0.0388639	FUNC
25	P25S	P	S	-0.0167602	-0.205629	-0.105816	-0.276136	-0.151085	FUNC
25	P25*	P	*	-0.850365	-1.21534	-0.737999	-0.947888	-0.937899	LOF
25	P25T	P	T	-1.33887	NA	0.191905	-0.660987	-0.451989	FUNC
25	P25W	P	W	-0.214312	-0.936551	-0.387496	-0.0742274	-0.403147	FUNC
25	P25Y	P	Y	-0.387468	0.0128995	0.110737	-0.105738	-0.0923924	FUNC
25	P25V	P	V	-0.877562	-0.72418	-0.0671859	-0.391732	-0.515165	LOF
26	I26A	I	A	-0.131757	-0.109166	0.229908	-0.170152	-0.0452916	FUNC
26	I26R	I	R	-0.81603	0.053597	-0.290081	-0.13009	-0.295651	FUNC
26	I26N	I	N	-0.40304	0.479737	-0.0425007	-0.168621	-0.0336063	FUNC
26	I26C	I	C	-0.127193	0.0410554	-0.0478843	0.173562	0.00988504	FUNC
26	I26Q	I	Q	NA	-1.55009	-0.145891	-0.636943	-0.58323	LOF
26	I26E	I	E	0.00729654	-0.160711	-0.0410849	0.150661	-0.0109598	FUNC
26	I26G	I	G	-0.660051	-0.408497	-0.270684	-0.260265	-0.399874	FUNC
26	I26L	I	L	0.0207669	0.0779256	0.250719	0.173873	0.130821	FUNC
26	I26K	I	K	0.068563	-1.00287	-0.101845	-0.488818	-0.381244	FUNC
26	I26F	I	F	-0.0867171	0.229262	-0.216524	-0.251972	-0.0814878	FUNC
26	I26P	I	P	-0.295742	-0.718499	-0.679814	-1.03047	-0.681132	LOF
26	I26V	I	V	-0.230988	-0.290397	0.258224	-0.0527405	-0.0789755	FUNC
27	C27R	C	R	-1.31911	-1.25362	-1.10959	-0.73803	-1.10509	LOF
27	C27D	C	D	-1.21841	-1.63897	-0.722023	-1.93627	-1.37892	LOF
27	C27E	C	E	-2.52629	NA	-0.778194	-0.742031	-1.01163	LOF
27	C27G	C	G	-0.916058	-0.636847	-0.610664	-1.03141	-0.798744	LOF
27	C27L	C	L	-0.934401	-0.972811	-0.697395	-0.332494	-0.734275	LOF
27	C27M	C	M	-0.532601	-1.01936	0.273172	-0.821405	-0.525049	LOF
27	C27S	C	S	-1.17606	-1.37783	-1.15509	-0.543528	-1.06313	LOF
27	C27T	C	T	-1.6018	-0.585217	-1.51235	-1.22248	-1.23046	LOF
27	C27W	C	W	-0.698358	-0.0803439	NA	-0.802374	-0.395269	FUNC
27	C27V	C	V	-1.04956	-0.394116	-1.05269	-1.00894	-0.876326	LOF
28	L28A	L	A	0.237682	-0.0119278	0.218595	0.20012	0.161117	FUNC
28	L28R	L	R	0.017024	0.324146	0.327961	0.0946157	0.190937	FUNC
28	L28Q	L	Q	0.142492	0.145834	0.260868	0.280607	0.20745	FUNC
28	L28E	L	E	-0.38883	-0.31122	-0.160507	-0.511362	-0.34298	FUNC
28	L28G	L	G	0.190912	0.454562	0.152741	0.0179163	0.204033	FUNC
28	L28I	L	I	-0.0765819	0.0956739	0.833315	-0.20469	0.161929	FUNC
28	L28P	L	P	-0.770118	-0.557174	-0.932929	-0.679234	-0.734864	LOF
28	L28W	L	W	-0.0674813	-0.145386	-0.383286	-0.129408	-0.18139	FUNC
28	L28V	L	V	0.195983	-0.0999297	0.394725	-0.389574	0.025301	FUNC
29	E29A	E	A	NA	0.0311565	0.335867	-0.305701	0.0153306	FUNC
29	E29R	E	R	0.247626	-0.00670468	0.254468	-0.169931	0.0813644	FUNC
29	E29N	E	N	-0.209305	0.372334	-0.0333145	-0.954774	-0.206265	FUNC
29	E29D	E	D	0.337452	0.770099	0.119108	-0.0961226	0.282634	FUNC
29	E29C	E	C	-0.139038	0.188306	0.0244903	0.203285	0.0692607	FUNC
29	E29G	E	G	0.0421338	0.0727401	-0.0985872	-0.0566762	-0.0100974	FUNC
29	E29L	E	L	0.143491	0.151918	0.436276	-0.250196	0.120372	FUNC
29	E29K	E	K	-0.20635	0.399195	0.349031	0.578525	0.2801	FUNC
29	E29F	E	F	NA	-0.14922	-0.394557	-0.586149	-0.282482	FUNC
29	E29P	E	P	-1.24722	-0.471698	-0.799949	-0.836556	-0.838855	LOF
29	E29S	E	S	-0.00718071	0.183055	0.354878	0.582681	0.278358	FUNC
29	E29T	E	T	0.0726313	0.0438915	-0.505137	-0.0818014	-0.117604	FUNC
29	E29V	E	V	0.300298	0.310167	-0.0133569	-0.0952792	0.125457	FUNC
30	L30A	L	A	-0.381464	-0.203728	-0.189572	-0.0959451	-0.217677	FUNC
30	L30R	L	R	-0.233828	-0.186631	-0.0901435	-0.23052	-0.185281	FUNC
30	L30D	L	D	-0.222567	-0.080801	0.587781	-0.235096	0.012329	FUNC
30	L30C	L	C	NA	0.0400486	-0.694254	0.473058	-0.0452868	FUNC
30	L30E	L	E	-0.217793	0.0593821	-0.665239	-0.330837	-0.288622	FUNC
30	L30G	L	G	-0.225939	-0.0971059	-0.233048	-0.231315	-0.196852	FUNC
30	L30I	L	I	0.171572	0.449461	0.477842	NA	0.274719	FUNC
30	L30K	L	K	0.118966	-0.388014	-0.0607632	-0.923678	-0.313373	FUNC
30	L30M	L	M	-0.317479	-0.171292	-0.112921	-0.00627332	-0.151991	FUNC
30	L30F	L	F	-0.090228	-1.00256	-0.178195	0.482752	-0.197057	FUNC
30	L30P	L	P	-0.0492798	0.117377	-0.0684233	-0.271799	-0.0680312	FUNC
30	L30S	L	S	0.130832	-0.171444	-0.39966	-0.0868693	-0.131785	FUNC
30	L30*	L	*	NA	-0.501876	-1.42223	-1.58725	-0.877839	LOF
30	L30T	L	T	0.206486	-0.0580104	0.0970831	0.131501	0.094265	FUNC
30	L30V	L	V	-0.41577	-0.189861	-0.194339	0.174251	-0.15643	FUNC
31	I31A	I	A	-0.191172	-0.245129	0.0028295	0.043341	-0.0975327	FUNC
31	I31R	I	R	-0.571444	-0.338651	-0.28349	-0.221123	-0.353677	FUNC
31	I31D	I	D	0.0117205	-0.483749	-0.38207	-0.154625	-0.252181	FUNC
31	I31Q	I	Q	-0.0824966	-0.413575	-0.463667	-0.501077	-0.365204	FUNC
31	I31E	I	E	-0.532382	-0.509928	-0.41403	-0.801084	-0.564356	LOF
31	I31G	I	G	-0.166158	-0.378074	-0.19009	-0.198171	-0.233123	FUNC
31	I31L	I	L	0.261534	-0.302136	0.0197171	0.137217	0.0290831	FUNC
31	I31K	I	K	-0.728597	-0.336745	-1.88621	-0.14707	-0.774655	LOF
31	I31M	I	M	-0.170972	0.073287	0.76415	-0.154795	0.127918	FUNC
31	I31S	I	S	-0.15619	0.435572	1.16449	0.216144	0.415003	FUNC
31	I31W	I	W	-0.653494	-0.712397	0.341636	-0.355612	-0.344967	FUNC
31	I31Y	I	Y	-0.113846	-0.125656	-0.120918	-0.268679	-0.157275	FUNC
31	I31V	I	V	-0.118218	0.583255	-0.0353003	-0.418349	0.00284699	FUNC
32	K32A	K	A	-0.0517684	-0.322153	0.832761	-0.309596	0.0373109	FUNC
32	K32R	K	R	-0.0272455	0.199228	-0.0666569	-0.126363	-0.00525947	FUNC
32	K32Q	K	Q	-0.212296	0.0192186	-1.48842	0.296111	-0.346346	FUNC
32	K32G	K	G	-0.237913	0.102739	-0.134378	-0.149711	-0.104816	FUNC
32	K32L	K	L	-0.170141	0.235591	0.0304188	-0.159574	-0.0159263	FUNC
32	K32P	K	P	-0.522191	0.0797236	0.224402	-0.592117	-0.202546	FUNC
32	K32S	K	S	-0.0552378	0.259027	0.00436457	0.120981	0.0822837	FUNC
32	K32*	K	*	-0.578411	-1.51738	-1.30344	-1.20026	-1.14987	LOF
32	K32V	K	V	-0.176306	-0.054287	-0.606653	-0.163414	-0.250165	FUNC
33	E33A	E	A	-0.0112341	0.00271349	-0.059654	-0.0350094	-0.025796	FUNC
33	E33R	E	R	-0.199034	0.150009	0.276901	0.198571	0.106612	FUNC
33	E33N	E	N	0.194044	0.649023	-0.0985392	-0.352783	0.0979361	FUNC
33	E33C	E	C	-0.934216	-1.13515	0.00362797	0.0870997	-0.49466	INT
33	E33G	E	G	-0.0752079	0.0893134	-1.73495	0.037663	-0.420795	FUNC
33	E33I	E	I	-0.169239	0.22825	0.196407	-0.323547	-0.0170323	FUNC
33	E33S	E	S	-0.0688495	0.351065	0.0714169	0.0240793	0.0944279	FUNC
33	E33*	E	*	-0.972151	-1.36525	-0.862346	-0.820068	-1.00495	LOF
33	E33T	E	T	-0.00895116	-0.111239	0.0599102	-0.364799	-0.10627	FUNC
33	E33Y	E	Y	-0.0084967	-0.0697645	-0.0111839	-0.153468	-0.0607282	FUNC
33	E33V	E	V	-0.177037	0.153802	-0.158829	0.0425012	-0.0348908	FUNC
34	P34A	P	A	-0.176534	0.143262	0.205783	-0.0445708	0.0319853	FUNC
34	P34R	P	R	-0.635916	-0.542984	-0.103291	-0.356524	-0.409679	FUNC
34	P34N	P	N	-0.245499	-0.107576	-0.0375215	-0.204002	-0.14865	FUNC
34	P34D	P	D	-0.799554	-0.896934	NA	0.0469358	-0.412388	FUNC
34	P34Q	P	Q	-1.19876	0.260934	0.323218	-0.391227	-0.251458	FUNC
34	P34E	P	E	-0.923573	-0.398731	0.105347	-1.22171	-0.609666	LOF
34	P34G	P	G	-0.523239	-0.199467	-0.175293	-0.0320459	-0.232511	FUNC
34	P34I	P	I	0.22896	-0.786656	-0.347721	0.0168161	-0.22215	FUNC
34	P34S	P	S	-0.716758	-1.03442	-0.0277402	-0.237627	-0.504135	LOF
34	P34W	P	W	-0.55588	-0.479252	-0.705316	-0.181448	-0.480474	INT
34	P34V	P	V	-0.246252	0.484079	0.126676	-0.965847	-0.150336	FUNC
35	V35R	V	R	-0.305111	-0.437463	-0.428385	-0.344254	-0.378803	FUNC
35	V35N	V	N	-0.447895	-0.682827	0.121638	-0.457959	-0.366761	FUNC
35	V35C	V	C	-0.250874	-0.172653	0.189768	-0.0215148	-0.0638183	FUNC
35	V35Q	V	Q	-0.142866	0.475494	0.198061	-0.187542	0.0857868	FUNC
35	V35E	V	E	-0.773848	-0.265872	-1.21396	-1.33585	-0.897383	LOF
35	V35G	V	G	-0.989286	-0.794468	-0.315786	-0.705463	-0.70125	LOF
35	V35L	V	L	-0.44234	-0.285405	0.173783	0.0479708	-0.126498	FUNC
35	V35M	V	M	0.0274765	0.0272717	-0.21707	-0.271046	-0.108342	FUNC
35	V35S	V	S	-0.342075	-0.500221	-0.419668	-0.330123	-0.398022	FUNC
37	T37A	T	A	0.116591	0.155358	-0.626665	0.0985296	-0.0640467	FUNC
37	T37R	T	R	-0.868195	-0.89139	-0.991957	-0.133191	-0.721183	LOF
37	T37D	T	D	-0.585907	-0.105043	-0.214665	0.0726	-0.208254	FUNC
37	T37E	T	E	-0.861114	-0.89701	-0.256628	-0.793964	-0.702179	LOF
37	T37G	T	G	-0.0498373	0.0606437	-0.0700659	0.750988	0.172932	FUNC
37	T37K	T	K	-0.773698	-1.20077	-0.652092	-0.964884	-0.897861	LOF
37	T37M	T	M	NA	-4.00178	0.0626546	-0.532687	-1.11795	LOF
37	T37S	T	S	0.156569	0.122957	-0.0555362	-0.363739	-0.0349375	FUNC
37	T37W	T	W	-0.235431	0.0268078	-0.726016	-1.08281	-0.504361	LOF
37	T37Y	T	Y	0.157372	-0.0611775	-0.415526	0.106116	-0.0533037	FUNC
37	T37V	T	V	-0.137099	0.258348	-0.438956	-0.148836	-0.116636	FUNC
38	K38A	K	A	NA	-0.703838	0.333767	0.0189086	-0.0877906	FUNC
38	K38R	K	R	0.5089	0.282514	-0.176592	0.534756	0.287395	FUNC
38	K38G	K	G	-0.0179492	0.0444881	0.283604	0.12548	0.108906	FUNC
38	K38H	K	H	0.104588	0.617298	0.00414041	-0.462657	0.0658421	FUNC
38	K38S	K	S	0.145607	0.0960583	0.476468	-0.549303	0.0422077	FUNC
39	C39A	C	A	-0.673513	-0.943507	-0.974408	-1.23422	-0.956413	LOF
39	C39R	C	R	-1.02797	-0.89606	-0.700697	-1.16307	-0.946948	LOF
39	C39N	C	N	-1.30555	-0.0211116	-1.06912	-1.63981	-1.0089	LOF
39	C39D	C	D	-0.590871	0.00953036	0.100187	NA	-0.120289	FUNC
39	C39Q	C	Q	-0.899553	-0.178565	-1.35623	-0.97313	-0.851868	LOF
39	C39E	C	E	-1.43035	-1.08298	-0.843046	-1.20596	-1.14058	LOF
39	C39G	C	G	-0.92633	-0.936256	-0.886738	-0.843476	-0.8982	LOF
39	C39I	C	I	-0.905742	-1.17918	-1.21499	-0.798682	-1.02465	LOF
39	C39L	C	L	-1.44263	-1.66792	-0.538109	-0.669264	-1.07948	LOF
39	C39K	C	K	-1.19298	-0.257014	-2.13362	-0.862346	-1.11149	LOF
39	C39F	C	F	-0.946623	-0.677148	-1.05626	-0.723644	-0.850918	LOF
39	C39P	C	P	-1.02128	-1.55537	-2.03295	-0.542182	-1.28795	LOF
39	C39S	C	S	-1.09473	-1.19921	-1.53156	NA	-0.956373	LOF
39	C39T	C	T	-0.721996	-1.19635	-0.510141	-1.26833	-0.924205	LOF
39	C39Y	C	Y	-0.638227	-2.32866	-0.806307	-1.07691	-1.21253	LOF
39	C39V	C	V	-1.20314	-1.29151	-1.45916	-1.21778	-1.2929	LOF
40	D40A	D	A	0.0839228	0.226368	0.0739338	-0.103325	0.0702248	FUNC
40	D40R	D	R	0.0476253	0.099283	-0.0704355	0.038138	0.0286527	FUNC
40	D40G	D	G	0.0316171	0.297821	-0.035291	-0.225382	0.0171914	FUNC
40	D40I	D	I	-0.489039	-0.132805	-0.822403	NA	-0.361062	FUNC
40	D40L	D	L	0.243695	0.264127	-0.443463	-0.0600968	0.00106545	FUNC
40	D40P	D	P	-0.0232791	0.19649	-0.263198	NA	-0.0224966	FUNC
40	D40T	D	T	-0.423718	0.029188	-0.129733	-0.327376	-0.21291	FUNC
40	D40W	D	W	-0.553272	0.242771	0.0440135	0.227807	-0.00967034	FUNC
40	D40V	D	V	-0.172964	0.00182754	-0.269497	0.40675	-0.00847084	FUNC
41	H41A	H	A	-0.495308	-0.385251	-0.442817	-0.197551	-0.380231	FUNC
41	H41R	H	R	-1.0665	-1.09028	-0.776211	-0.866826	-0.949953	LOF
41	H41C	H	C	-0.67427	0.265907	-1.22361	-0.26642	-0.474598	INT
41	H41E	H	E	-0.825412	0.130709	-1.31166	-0.754934	-0.690325	LOF
41	H41G	H	G	-0.628334	-0.440397	-0.397025	-0.126517	-0.398068	FUNC
41	H41L	H	L	-0.817959	-1.65681	-1.16586	-1.06073	-1.17534	LOF
41	H41M	H	M	-0.948362	-0.946217	-0.735092	-0.422607	-0.763069	LOF
41	H41P	H	P	-0.409725	-0.755813	-1.46659	-1.03603	-0.917041	LOF
41	H41S	H	S	-0.393404	-0.561982	-0.945188	-0.590707	-0.62282	LOF
41	H41T	H	T	-0.918099	-0.714332	-1.01042	-1.0088	-0.912914	LOF
41	H41W	H	W	-0.890234	-0.479425	-0.938355	-0.299336	-0.651837	LOF
41	H41Y	H	Y	-0.972373	-1.1098	-1.70549	-1.21274	-1.2501	LOF
41	H41V	H	V	-0.94013	-0.938323	-1.34073	-1.14505	-1.09106	LOF
42	I42A	I	A	-0.398483	-0.0945061	-0.712618	-0.242129	-0.361934	FUNC
42	I42R	I	R	-0.0569788	0.215516	0.20319	0.113522	0.118812	FUNC
42	I42Q	I	Q	0.261912	-0.261803	0.25061	0.0468054	0.0743813	FUNC
42	I42E	I	E	-0.591596	-1.34003	-0.0234589	-0.216216	-0.542826	LOF
42	I42G	I	G	-0.553961	-0.522367	-0.281256	-0.342802	-0.425097	FUNC
42	I42H	I	H	0.400442	0.0698744	-0.93458	-0.981413	-0.361419	FUNC
42	I42L	I	L	-0.0913871	0.00417517	0.0563746	-0.00117064	-0.00800201	FUNC
42	I42K	I	K	0.198021	0.105754	0.337542	-0.276704	0.0911531	FUNC
42	I42P	I	P	-0.64021	0.240491	-0.0753765	-0.377624	-0.21318	FUNC
42	I42S	I	S	-0.620258	-0.208135	0.00663794	-0.535241	-0.339249	FUNC
42	I42T	I	T	-0.126306	-0.234815	0.0469074	-0.120307	-0.10863	FUNC
42	I42W	I	W	0.0810162	0.0214634	-0.210795	-0.337986	-0.111575	FUNC
42	I42V	I	V	0.700057	0.541524	0.11957	0.247396	0.402137	FUNC
43	F43A	F	A	-0.213849	-0.0416915	-0.112853	0.456378	0.0219961	FUNC
43	F43R	F	R	-0.185875	-0.543182	-0.777071	-0.471843	-0.494493	INT
43	F43E	F	E	-0.905354	-1.34579	-2.38184	-1.56015	-1.54828	LOF
43	F43G	F	G	-0.127651	-0.0150872	0.0925664	0.17991	0.0324345	FUNC
43	F43S	F	S	NA	-0.0264058	-0.437883	-0.0600975	-0.131097	FUNC
43	F43Y	F	Y	0.174271	-0.247376	NA	-0.534941	-0.152012	FUNC
44	C44A	C	A	-0.642167	-0.565552	-0.208887	-0.249935	-0.416635	FUNC
44	C44R	C	R	-0.889306	-1.49262	-0.963903	-1.23571	-1.14538	LOF
44	C44Q	C	Q	-1.65507	-2.18418	-1.09692	-0.588957	-1.38128	LOF
44	C44E	C	E	-1.07831	-1.27046	-1.25593	-0.846259	-1.11274	LOF
44	C44G	C	G	-0.409558	0.0970108	0.0800372	0.0121066	-0.0551008	FUNC
44	C44L	C	L	-1.17925	-0.114374	-0.496309	-0.360589	-0.53763	LOF
44	C44P	C	P	-0.735361	-1.70332	-1.01848	-1.22157	-1.16968	LOF
44	C44S	C	S	-0.816004	-1.45878	-1.26358	-1.30678	-1.21129	LOF
44	C44T	C	T	-0.941402	-0.762	-1.12617	-0.60365	-0.858305	LOF
44	C44W	C	W	-0.225259	-0.919047	-0.451934	-0.793572	-0.597453	LOF
44	C44V	C	V	-1.05286	-1.06508	-0.751816	-1.16225	-1.008	LOF
45	K45A	K	A	-0.55763	0.112954	0.0875828	0.28247	-0.0186559	FUNC
45	K45R	K	R	0.295141	0.288134	-0.49653	-0.289445	-0.050675	FUNC
45	K45C	K	C	-0.113738	-0.363156	-0.640419	-0.181797	-0.324777	FUNC
45	K45Q	K	Q	-0.467273	0.272383	-0.603625	0.290542	-0.126993	FUNC
45	K45E	K	E	-0.449058	-0.585813	-0.230112	-0.525275	-0.447565	FUNC
45	K45G	K	G	-0.152189	0.178535	-0.273098	0.070063	-0.0441721	FUNC
45	K45L	K	L	-0.655126	-0.203654	0.122857	0.21976	-0.129041	FUNC
45	K45M	K	M	0.26229	0.553592	0.0459092	-0.0595202	0.200568	FUNC
45	K45S	K	S	-0.0756176	-0.884097	-0.230308	0.428831	-0.190298	FUNC
45	K45T	K	T	0.0255991	0.00541808	0.181837	0.2847	0.124389	FUNC
45	K45V	K	V	-0.641461	0.128004	-0.120322	0.327489	-0.0765726	FUNC
46	F46R	F	R	-0.169667	-0.313031	-0.227776	0.405135	-0.0763349	FUNC
46	F46Q	F	Q	0.2651	0.0546137	-0.79604	0.0434919	-0.108208	FUNC
46	F46E	F	E	-0.0579401	-1.14831	-0.297668	-0.0316797	-0.3839	FUNC
46	F46G	F	G	-0.13973	0.133807	0.154285	0.174692	0.0807635	FUNC
47	C47A	C	A	-0.490211	-0.842696	-0.655181	-1.35751	-0.836399	LOF
47	C47R	C	R	-0.632074	-0.469082	-0.097821	-0.8286	-0.506894	LOF
47	C47E	C	E	-0.93996	-0.724301	-0.77853	-0.626345	-0.767284	LOF
47	C47G	C	G	-1.10725	-0.975578	-0.937157	-0.93636	-0.989088	LOF
47	C47I	C	I	-1.07682	-1.59743	NA	-1.61821	-1.07312	LOF
47	C47L	C	L	-0.757209	-0.626177	0.395879	0.132292	-0.213804	FUNC
47	C47K	C	K	-0.594078	-0.526055	-0.031523	-0.439865	-0.39788	FUNC
47	C47P	C	P	-1.11061	-0.892029	-0.736441	-1.25133	-0.997603	LOF
47	C47S	C	S	-1.08324	-0.646797	-0.390883	-1.00183	-0.780688	LOF
47	C47T	C	T	-0.950842	-0.956769	-0.462102	NA	-0.592428	LOF
47	C47W	C	W	-0.47682	-1.13876	-0.168968	-1.12538	-0.727481	LOF
47	C47V	C	V	-0.825326	-0.537535	-0.354998	-0.555504	-0.568341	LOF
48	M48A	M	A	-0.298479	0.124068	0.191342	0.210314	0.0568113	FUNC
48	M48R	M	R	-0.734082	-0.93315	-0.725892	-0.946902	-0.835007	LOF
48	M48E	M	E	-0.563715	-0.596682	-0.958324	-0.317197	-0.60898	LOF
48	M48G	M	G	-0.219169	-0.0349445	0.0055581	-0.00689044	-0.0638615	FUNC
48	M48P	M	P	-0.766963	-0.959594	-0.699461	-0.380489	-0.701627	LOF
48	M48S	M	S	-0.82185	-0.245674	0.520818	-0.0713726	-0.15452	FUNC
48	M48T	M	T	-0.395009	0.252401	0.129225	-0.350767	-0.0910375	FUNC
48	M48V	M	V	-0.0542046	0.022144	0.0247376	-0.73846	-0.186446	FUNC
49	L49G	L	G	-0.727363	-0.117965	0.180792	-0.093673	-0.189552	FUNC
49	L49I	L	I	-0.251137	0.0725689	-0.571741	0.372434	-0.0944685	FUNC
49	L49*	L	*	-1.47627	-3.03727	-1.90128	NA	-1.60371	LOF
49	L49T	L	T	-0.282928	0.455212	0.0101817	0.448492	0.157739	FUNC
50	K50A	K	A	0.0238506	0.106006	-0.121959	0.130113	0.0345025	FUNC
50	K50R	K	R	-0.156494	-0.00907036	-0.11356	-0.274228	-0.138338	FUNC
50	K50N	K	N	0.00737274	0.735304	0.470279	NA	0.303239	FUNC
50	K50G	K	G	0.127396	0.207314	0.304809	0.0768816	0.1791	FUNC
50	K50L	K	L	-0.429542	0.724695	0.396458	-0.027876	0.165934	FUNC
50	K50P	K	P	-0.155471	0.126079	0.293369	0.21981	0.120947	FUNC
50	K50S	K	S	0.44083	0.376424	-0.0716113	NA	0.186411	FUNC
50	K50T	K	T	0.236996	0.207669	-0.442086	NA	0.00064463	FUNC
51	L51A	L	A	-0.43809	-0.153397	-0.32036	0.324763	-0.146771	FUNC
51	L51R	L	R	-0.155647	0.438813	0.0188762	-0.0391576	0.0657211	FUNC
51	L51Q	L	Q	NA	-0.0575318	-0.224958	0.0577777	-0.056178	FUNC
51	L51E	L	E	-0.00174719	-0.0735148	0.214962	-0.417764	-0.0695159	FUNC
51	L51G	L	G	-0.401712	-0.147102	0.231122	0.0357202	-0.0704928	FUNC
51	L51P	L	P	0.03785	-0.609062	-0.934995	-0.351686	-0.464473	FUNC
51	L51S	L	S	0.0691218	0.18648	-0.700945	NA	-0.111336	FUNC
51	L51T	L	T	-0.00914498	0.326035	0.0926438	-0.0360699	0.0933661	FUNC
51	L51V	L	V	-0.485046	0.1165	-0.215383	0.0563725	-0.131889	FUNC
52	L52R	L	R	-0.51197	-0.594078	-0.431867	-0.190479	-0.432099	FUNC
52	L52N	L	N	-0.63148	-0.00695432	-0.0807634	-0.0922248	-0.202856	FUNC
52	L52D	L	D	-0.485354	-0.401816	-0.66807	-0.291277	-0.461629	FUNC
52	L52C	L	C	0.0359481	-0.700794	-0.187433	NA	-0.21307	FUNC
52	L52E	L	E	0.0641907	-0.00701121	-0.461114	-0.128267	-0.13305	FUNC
52	L52G	L	G	-0.306974	0.0133214	-0.153751	-0.143207	-0.147653	FUNC
52	L52I	L	I	-0.217858	-0.296351	0.266335	-0.189343	-0.109304	FUNC
52	L52K	L	K	-0.893786	-0.0467923	0.256189	-0.283824	-0.242053	FUNC
52	L52S	L	S	0.165199	0.300255	-0.500866	-0.0307435	-0.0165388	FUNC
52	L52T	L	T	-0.494261	-0.106621	-0.0636489	0.0384239	-0.156527	FUNC
52	L52W	L	W	-0.180367	-0.843342	0.000314745	0.0224125	-0.250245	FUNC
52	L52V	L	V	-0.548853	0.358508	0.179905	-0.548465	-0.139726	FUNC
53	N53A	N	A	0.0895947	0.413766	-0.0662911	-0.234442	0.0506569	FUNC
53	N53R	N	R	-0.487983	0.108329	-0.230897	-0.00999099	-0.155135	FUNC
53	N53D	N	D	-0.0632418	0.144258	-0.0110888	0.0323315	0.0255647	FUNC
53	N53Q	N	Q	-0.166741	0.389773	0.744443	-0.010284	0.239298	FUNC
53	N53G	N	G	-0.0179304	0.0527026	-0.0224464	-0.00189775	0.00260701	FUNC
53	N53I	N	I	-0.209013	0.0381813	0.245576	0.293252	0.0919988	FUNC
53	N53L	N	L	-0.133432	-0.0503222	-0.0231354	0.180653	-0.00655907	FUNC
53	N53K	N	K	-0.480818	0.0408917	0.217839	0.229482	0.00184865	FUNC
53	N53F	N	F	0.152835	0.21064	0.112484	0.1658	0.16044	FUNC
53	N53P	N	P	-0.676522	0.0436788	-0.0924231	0.0365052	-0.17219	FUNC
53	N53S	N	S	-0.0119093	0.171746	0.0721649	-0.106949	0.0312631	FUNC
53	N53T	N	T	-0.153783	0.00714534	-0.49068	-0.303915	-0.235308	FUNC
53	N53W	N	W	-0.00557896	0.219611	-0.0652496	-0.940272	-0.197872	FUNC
53	N53Y	N	Y	-0.395519	0.0862917	0.00931952	0.00464012	-0.0738169	FUNC
53	N53V	N	V	-0.0274515	-0.0209905	0.325286	0.0412362	0.07952	FUNC
54	Q54A	Q	A	0.19879	0.206401	0.128524	0.00371485	0.134357	FUNC
54	Q54R	Q	R	0.0190044	0.332147	0.329655	-0.496261	0.0461365	FUNC
54	Q54C	Q	C	0.286202	-0.081948	-0.368318	0.517211	0.0882867	FUNC
54	Q54E	Q	E	0.471103	-0.187073	-0.444432	-0.289048	-0.112363	FUNC
54	Q54G	Q	G	0.105891	0.0623789	0.238137	-0.215765	0.0476606	FUNC
54	Q54H	Q	H	-0.779507	-1.9857	0.0371186	-0.598088	-0.831545	LOF
54	Q54I	Q	I	-0.678713	-0.36667	-0.66176	-1.08787	-0.698753	LOF
54	Q54L	Q	L	-0.0823906	0.280374	0.261244	-0.0208554	0.109593	FUNC
54	Q54K	Q	K	0.127165	-0.407957	0.193975	-0.124036	-0.052713	FUNC
54	Q54M	Q	M	-0.161284	0.053618	-0.120455	-0.170733	-0.0997135	FUNC
54	Q54P	Q	P	-0.0400707	0.401425	0.878815	-0.125362	0.278702	FUNC
54	Q54S	Q	S	-0.101174	-0.0358914	-0.199421	0.299626	-0.00921526	FUNC
54	Q54W	Q	W	0.180729	-0.212331	0.145837	-0.314201	-0.0499914	FUNC
54	Q54V	Q	V	-0.153925	0.186769	0.100099	-0.129155	0.00094713	FUNC
55	K55A	K	A	-0.607825	-0.149227	0.0231705	0.12216	-0.15293	FUNC
55	K55R	K	R	0.0501083	0.137088	-0.0266574	-0.040862	0.0299193	FUNC
55	K55N	K	N	0.162598	0.0160404	0.289766	0.112387	0.145198	FUNC
55	K55D	K	D	0.303614	0.466488	0.147786	0.481852	0.349935	FUNC
55	K55Q	K	Q	0.00176773	0.40421	-0.118119	0.227664	0.128881	FUNC
55	K55E	K	E	-0.196945	0.0984154	0.0258518	0.00415727	-0.0171303	FUNC
55	K55G	K	G	0.253406	-0.229674	0.185803	0.0503218	0.0649642	FUNC
55	K55H	K	H	-0.225244	0.405338	-0.159336	0.37746	0.0995544	FUNC
55	K55I	K	I	NA	0.495525	-0.766839	0.266488	-0.00120675	FUNC
55	K55L	K	L	0.0178552	0.114152	0.297667	-0.0213215	0.102088	FUNC
55	K55M	K	M	-0.221239	-0.239559	0.296494	-0.158243	-0.0806366	FUNC
55	K55F	K	F	0.358592	0.381284	0.168491	0.354289	0.315664	FUNC
55	K55S	K	S	-0.549073	-0.238127	-0.40721	-0.670246	-0.466164	FUNC
55	K55T	K	T	0.0447649	0.0443307	-0.0503544	-0.196917	-0.0395439	FUNC
55	K55W	K	W	-0.0798631	0.0328385	-0.482695	0.520816	-0.00222575	FUNC
55	K55Y	K	Y	-0.214285	-0.241775	0.735007	0.325311	0.151064	FUNC
55	K55V	K	V	0.0182782	-0.054294	0.0705171	-0.224206	-0.0474263	FUNC
56	K56A	K	A	-0.0440501	0.229606	0.0196917	-0.653725	-0.112119	FUNC
56	K56R	K	R	0.0994743	-0.0203936	0.146757	0.0726732	0.0746276	FUNC
56	K56N	K	N	0.0564172	0.253418	0.148225	-0.0371249	0.105234	FUNC
56	K56C	K	C	-0.484427	-0.0976581	-0.195976	-0.417973	-0.299008	FUNC
56	K56E	K	E	0.0637612	-0.0987876	0.424866	0.0174154	0.101814	FUNC
56	K56G	K	G	-0.0315016	0.0819165	-0.0443101	0.771096	0.1943	FUNC
56	K56L	K	L	0.390213	0.0668418	0.0303446	0.00228613	0.122421	FUNC
56	K56S	K	S	-0.0399117	0.247304	0.0353713	0.131032	0.0934488	FUNC
56	K56T	K	T	-0.569572	-0.297145	-0.24893	0.0773729	-0.259569	FUNC
56	K56W	K	W	-0.160268	0.53813	-0.387131	NA	-0.00231731	FUNC
56	K56V	K	V	-0.158769	0.153736	-0.097445	0.0362249	-0.0165634	FUNC
57	G57A	G	A	0.520997	0.0410434	NA	-0.353163	0.0522193	FUNC
57	G57R	G	R	0.0328601	0.213194	-0.0770318	0.0349371	0.0509898	FUNC
57	G57E	G	E	0.434225	0.164904	-0.142662	-0.0730786	0.0958471	FUNC
57	G57L	G	L	-0.297746	-0.0919216	0.119504	-0.0112234	-0.0703468	FUNC
57	G57K	G	K	-0.140865	-0.0643237	0.107373	0.205171	0.0268387	FUNC
57	G57M	G	M	-0.170946	-0.277111	-0.215798	-0.018002	-0.170464	FUNC
57	G57P	G	P	-0.618411	0.524395	-0.0454127	-0.124737	-0.0660414	FUNC
58	P58A	P	A	-0.194918	-0.139942	-0.0701879	-0.00991668	-0.103741	FUNC
58	P58R	P	R	-0.0201586	0.0738685	0.0166461	-0.146328	-0.0189931	FUNC
58	P58D	P	D	-0.0762097	0.139156	0.130801	0.0882674	0.0705036	FUNC
58	P58E	P	E	0.388552	0.404756	0.376028	0.281286	0.362656	FUNC
58	P58G	P	G	0.00662012	0.0759367	0.00886191	-0.0110513	0.0200919	FUNC
58	P58L	P	L	0.493702	-0.137253	-0.00969771	NA	0.0866878	FUNC
58	P58M	P	M	-0.371756	-0.0370997	0.309292	0.248135	0.0371429	FUNC
58	P58S	P	S	-0.263104	0.127016	0.0747739	-0.68763	-0.187236	FUNC
58	P58T	P	T	-0.0723337	-0.0223208	0.0829748	-0.0646661	-0.0190865	FUNC
58	P58V	P	V	-0.244928	0.274392	0.238741	-0.0233436	0.0612153	FUNC
59	S59A	S	A	-0.142588	0.305239	-0.372301	-0.0816825	-0.0728333	FUNC
59	S59R	S	R	0.0141323	0.144024	0.0207308	0.0832047	0.065523	FUNC
59	S59C	S	C	0.0470977	0.129418	0.0838887	-0.0434898	0.0542288	FUNC
59	S59E	S	E	0.00662247	0.0266822	0.125614	0.254107	0.103256	FUNC
59	S59G	S	G	-0.385465	0.056928	0.0608909	0.07104	-0.0491516	FUNC
59	S59K	S	K	-0.537764	-0.014453	-0.717645	0.433192	-0.209168	FUNC
59	S59M	S	M	NA	0.250737	-0.663291	-0.0573289	-0.117471	FUNC
59	S59P	S	P	0.472511	-0.161235	NA	-0.919664	-0.152097	FUNC
59	S59W	S	W	-0.318584	-0.281576	0.0725602	0.121539	-0.101515	FUNC
59	S59V	S	V	0.493089	0.510055	1.61202	0.203904	0.704767	FUNC
60	Q60R	Q	R	-0.18167	-0.250782	0.753284	-0.305267	0.0038915	FUNC
60	Q60N	Q	N	-0.00402877	0.23445	-0.348213	0.00911751	-0.0271687	FUNC
60	Q60D	Q	D	-0.425656	-0.117422	-0.0111289	0.209687	-0.08613	FUNC
60	Q60G	Q	G	-0.22769	0.0221714	0.0299254	-0.135906	-0.0778747	FUNC
60	Q60L	Q	L	0.280535	0.317388	-0.211399	-0.0615864	0.0812346	FUNC
60	Q60K	Q	K	0.323801	0.351711	0.314131	-0.157194	0.208113	FUNC
60	Q60M	Q	M	0.162814	-0.00202278	-0.24695	0.256872	0.0426781	FUNC
60	Q60P	Q	P	-0.982954	0.794993	-0.556396	-0.0273515	-0.192927	FUNC
60	Q60S	Q	S	0.00838839	0.341121	0.280713	0.219912	0.212534	FUNC
60	Q60*	Q	*	-1.22056	-0.913666	-0.765058	-1.52355	-1.10571	LOF
60	Q60T	Q	T	0.530788	0.257932	-0.260511	0.229942	0.189538	FUNC
60	Q60Y	Q	Y	-0.00776827	0.0948752	0.357097	0.222578	0.166695	FUNC
60	Q60V	Q	V	-0.127909	0.167431	-0.226559	-0.0381207	-0.0562894	FUNC
61	C61R	C	R	-0.809945	-0.964875	-1.39352	-1.55917	-1.18188	LOF
61	C61E	C	E	-0.780604	-1.29211	-1.75507	-1.91105	-1.43471	LOF
61	C61G	C	G	-1.19142	-1.42205	-0.887113	-1.05781	-1.1396	LOF
61	C61K	C	K	-0.623143	-1.23969	-1.19353	-1.66734	-1.18092	LOF
61	C61V	C	V	-1.00353	-1.3082	-1.26267	-1.52748	-1.27547	LOF
63	L63A	L	A	0.0552583	-0.693127	-0.130585	0.230281	-0.134543	FUNC
63	L63R	L	R	-0.0855283	0.223969	0.264205	0.489043	0.222922	FUNC
63	L63C	L	C	-0.0910106	-0.00122934	-0.0914382	-0.824888	-0.252142	FUNC
63	L63G	L	G	0.0134506	0.0602885	0.185372	0.00277105	0.0654705	FUNC
63	L63S	L	S	-0.237922	0.222594	-0.348948	-0.587624	-0.237975	FUNC
64	C64G	C	G	-0.275493	-0.921737	-5.18019	NA	-1.59435	LOF
64	C64L	C	L	-1.68037	-1.00798	-0.6348	-1.66015	-1.24583	LOF
64	C64T	C	T	-0.848525	-1.47819	-1.50666	-0.679338	-1.12818	LOF
65	K65A	K	A	-0.122634	0.363059	-0.0135039	0.210788	0.109427	FUNC
65	K65R	K	R	-0.156745	0.0583851	-0.160551	-0.0600349	-0.0797367	FUNC
65	K65D	K	D	0.0531705	0.458887	-0.000451432	-0.09376	0.104462	FUNC
65	K65C	K	C	0.58152	-0.639329	NA	0.0258315	-0.00799434	FUNC
65	K65E	K	E	-0.518874	-0.445091	0.107978	-0.26942	-0.281352	FUNC
65	K65G	K	G	-0.0477891	0.675191	0.111362	0.109401	0.212041	FUNC
65	K65I	K	I	0.218707	-0.00815641	-0.457123	-0.486218	-0.183198	FUNC
65	K65L	K	L	-0.83112	0.445705	-0.0891215	0.224606	-0.0624828	FUNC
65	K65M	K	M	0.108056	0.180679	0.352916	0.255725	0.224344	FUNC
65	K65F	K	F	0.758553	0.201312	-0.0899904	0.459872	0.332437	FUNC
65	K65P	K	P	0.12011	0.111757	-0.21526	-0.0785625	-0.0154891	FUNC
65	K65S	K	S	-1.20974	-0.285577	-0.992035	NA	-0.621838	LOF
65	K65T	K	T	-0.129604	-0.0217468	1.10591	0.208896	0.290865	FUNC
65	K65W	K	W	0.288941	0.552487	0.389761	0.624166	0.463839	FUNC
65	K65V	K	V	0.0452879	-0.143734	0.134273	0.167303	0.0507825	FUNC
66	N66A	N	A	-0.168883	0.0575604	0.19529	0.0338837	0.0294626	FUNC
66	N66R	N	R	-0.142923	-0.0443779	-0.210348	-0.0204596	-0.104527	FUNC
66	N66D	N	D	-0.429146	0.56708	-0.254715	0.206939	0.0225395	FUNC
66	N66Q	N	Q	-1.07491	0.272324	-0.331761	NA	-0.283587	FUNC
66	N66E	N	E	-0.00458073	-0.81565	0.37792	0.120436	-0.0804686	FUNC
66	N66G	N	G	-0.174463	-0.245637	-0.180134	-0.0630912	-0.165831	FUNC
66	N66I	N	I	0.317206	0.105295	0.237315	0.468693	0.282127	FUNC
66	N66L	N	L	-0.105682	-0.032135	-0.720249	0.31913	-0.134734	FUNC
66	N66M	N	M	-0.0493796	0.0544888	0.0960481	-0.530912	-0.107439	FUNC
66	N66F	N	F	-0.0721275	0.00968869	-0.507513	-0.46508	-0.258758	FUNC
66	N66S	N	S	0.209133	0.488588	-0.606307	0.199853	0.0728168	FUNC
66	N66T	N	T	-0.61479	-0.573075	0.39436	0.268	-0.131376	FUNC
66	N66V	N	V	0.104317	0.225843	0.25933	-0.0407672	0.137181	FUNC
67	D67A	D	A	-0.137952	-0.105757	-0.148829	-0.124376	-0.129229	FUNC
67	D67R	D	R	-0.812816	-0.158035	0.26632	-0.0791799	-0.195928	FUNC
67	D67E	D	E	-0.0300639	-0.0676465	0.251709	0.0384851	0.0481209	FUNC
67	D67G	D	G	0.138268	0.286746	0.00721458	0.0945964	0.131706	FUNC
67	D67L	D	L	-0.024309	0.0213427	0.140554	0.105887	0.0608688	FUNC
67	D67M	D	M	-0.169818	0.118309	0.591275	-0.117156	0.105653	FUNC
67	D67P	D	P	0.162181	0.587887	0.606377	-0.554404	0.20051	FUNC
67	D67Y	D	Y	-0.067371	0.259807	-0.693475	-0.34636	-0.21185	FUNC
67	D67V	D	V	0.0705596	0.438443	0.71045	-0.0976123	0.28046	FUNC
68	I68A	I	A	-0.282625	0.217094	-0.14097	-0.107314	-0.0784538	FUNC
68	I68R	I	R	-0.836922	-0.972783	-0.964842	-0.942418	-0.929241	LOF
68	I68D	I	D	-0.381332	-0.592403	-1.00959	-0.990991	-0.743579	LOF
68	I68C	I	C	0.0775168	0.562189	-0.142143	-0.0723288	0.106308	FUNC
68	I68E	I	E	-0.587134	-0.296665	-0.737383	-0.531804	-0.538246	LOF
68	I68G	I	G	-0.722275	-0.837371	-0.803666	-0.326052	-0.672341	LOF
68	I68L	I	L	-0.199512	-0.162795	0.0956696	0.503692	0.0592637	FUNC
68	I68M	I	M	-0.0667613	-0.0661619	-0.547156	-0.0895041	-0.192396	FUNC
68	I68F	I	F	-0.37485	-0.0814178	0.285708	-0.359627	-0.132547	FUNC
68	I68S	I	S	-0.8712	-0.51844	-0.319464	-0.140678	-0.462446	FUNC
68	I68T	I	T	0.0283386	1.2355	0.104881	-0.76736	0.150339	FUNC
68	I68W	I	W	-0.127314	0.0232383	-0.350196	-0.47787	-0.233036	FUNC
68	I68V	I	V	0.0248489	0.372747	0.147691	-0.0608441	0.121111	FUNC
69	T69A	T	A	-0.304222	0.0152521	-0.13587	0.107439	-0.07935	FUNC
69	T69R	T	R	-0.554883	0.420589	-0.340331	NA	-0.118656	FUNC
69	T69N	T	N	0.206443	1.12418	NA	0.0251226	0.338937	FUNC
69	T69G	T	G	0.042983	0.121511	0.202911	-0.162108	0.0513244	FUNC
69	T69W	T	W	-0.0180069	0.370582	0.132275	-0.258747	0.0565257	FUNC
69	T69V	T	V	-0.4152	-0.187672	0.0466535	0.280734	-0.0688712	FUNC
70	K70R	K	R	-0.326105	-0.543726	-0.207117	-0.0677933	-0.286185	FUNC
70	K70N	K	N	-0.240034	0.323221	-0.161174	-0.327543	-0.101383	FUNC
70	K70G	K	G	0.0693728	0.256101	0.409727	-0.202694	0.133127	FUNC
70	K70L	K	L	0.625499	-0.430408	0.244208	-0.0595428	0.094939	FUNC
70	K70S	K	S	0.0518433	0.426934	0.835239	-2.97395	-0.414982	FUNC
71	R71A	R	A	0.0694381	0.252426	-0.0514113	-0.585124	-0.0786679	FUNC
71	R71C	R	C	0.154385	0.359093	-0.737154	0.234975	0.00282475	FUNC
71	R71E	R	E	0.343856	0.388354	0.255595	0.212361	0.300041	FUNC
71	R71G	R	G	0.435267	0.27894	0.251211	0.253724	0.304786	FUNC
71	R71K	R	K	-0.325228	0.507714	0.49084	0.12089	0.198554	FUNC
71	R71W	R	W	-0.261349	0.0548283	-0.199842	0.703933	0.0743925	FUNC
72	S72A	S	A	0.181646	0.196812	-0.00958274	0.188436	0.139328	FUNC
72	S72R	S	R	0.0654286	-0.700675	-0.141978	-0.0457274	-0.205738	FUNC
72	S72C	S	C	0.491059	0.18539	0.036964	NA	0.178353	FUNC
72	S72E	S	E	0.538804	0.231938	0.407059	NA	0.29445	FUNC
72	S72G	S	G	0.0640383	0.00649178	-0.00267311	0.177838	0.0614237	FUNC
72	S72K	S	K	0.302605	-0.0535027	-0.211565	0.215885	0.0633555	FUNC
72	S72V	S	V	0.0300783	-0.618146	NA	0.0532489	-0.133705	FUNC
73	L73A	L	A	-0.917553	-0.843939	-0.369901	0.30099	-0.457601	FUNC
73	L73R	L	R	-0.738314	-0.585758	-0.464595	-0.297507	-0.521544	LOF
73	L73Q	L	Q	-0.125465	0.347483	-1.57456	-0.598067	-0.487652	INT
73	L73E	L	E	NA	-1.0868	-0.0206421	-0.150112	-0.314389	FUNC
73	L73G	L	G	-0.433197	-0.223029	-0.215597	0.00125632	-0.217642	FUNC
73	L73P	L	P	0.0644801	0.17663	0.417962	0.143677	0.200687	FUNC
73	L73T	L	T	-0.19896	-0.228819	-0.0396772	0.169306	-0.0745374	FUNC
73	L73V	L	V	-0.220947	-0.395219	-0.283323	-0.173216	-0.268176	FUNC
74	Q74A	Q	A	-0.206023	0.619584	0.0692981	0.0839708	0.141708	FUNC
74	Q74R	Q	R	0.0224064	-0.352241	-0.333576	-0.134136	-0.199387	FUNC
74	Q74G	Q	G	-0.144185	0.172854	-0.104692	-0.209593	-0.071404	FUNC
74	Q74W	Q	W	0.194976	0.0519163	-0.568397	-0.542876	-0.216095	FUNC
75	E75R	E	R	-0.018806	-0.180861	0.104527	0.248326	0.0382967	FUNC
75	E75C	E	C	-1.3313	0.203094	-0.768176	-0.81089	-0.676819	LOF
75	E75Q	E	Q	-0.108733	-0.0795178	-1.11707	NA	-0.326331	FUNC
75	E75G	E	G	0.104248	0.0467577	0.0944821	-0.184622	0.0152164	FUNC
75	E75T	E	T	0.0942198	-0.235852	-0.350454	-0.0495661	-0.135413	FUNC
75	E75W	E	W	-0.256573	0.830753	0.963682	0.0416188	0.39487	FUNC
75	E75Y	E	Y	-2.4844	0.0389052	-0.524702	-0.815265	-0.946365	LOF
75	E75V	E	V	-0.252398	0.105255	-0.112153	-0.0928629	-0.0880398	FUNC
76	S76A	S	A	0.171586	0.208287	-0.0417952	-0.141701	0.049094	FUNC
76	S76R	S	R	-0.181126	0.158988	-0.104729	-0.294967	-0.105459	FUNC
76	S76C	S	C	NA	-0.557467	0.0711652	-0.204442	-0.172686	FUNC
76	S76Q	S	Q	0.158224	-0.333898	-0.0146203	0.0631121	-0.0317955	FUNC
76	S76E	S	E	-0.436151	-0.0451556	-0.327367	-0.128796	-0.234367	FUNC
76	S76G	S	G	-0.176339	-0.105367	-0.489303	-0.0405523	-0.20289	FUNC
76	S76I	S	I	-0.653953	-0.18908	-0.753525	-0.419813	-0.504093	LOF
76	S76K	S	K	-0.536518	-0.24161	0.139065	-0.3891	-0.257041	FUNC
76	S76M	S	M	-0.179675	0.0269276	-0.159618	-0.267828	-0.145048	FUNC
76	S76P	S	P	-0.374991	-0.153369	-0.237235	0.0149801	-0.187654	FUNC
76	S76*	S	*	-0.555715	-2.50388	-1.48745	NA	-1.13676	LOF
76	S76T	S	T	-0.210098	-0.882758	-0.598792	-0.18079	-0.46811	FUNC
76	S76V	S	V	-0.771158	0.0958196	-0.505078	0.343619	-0.209199	FUNC
77	T77A	T	A	0.0803947	0.24401	0.107968	-0.248265	0.0460267	FUNC
77	T77R	T	R	-0.110073	0.117471	0.112078	0.137361	0.0642094	FUNC
77	T77D	T	D	-0.14832	-0.454993	-0.862544	-0.207417	-0.418319	FUNC
77	T77Q	T	Q	0.315717	0.534908	0.31384	-0.073344	0.27278	FUNC
77	T77E	T	E	0.140556	-0.376803	0.403277	0.0110088	0.0445096	FUNC
77	T77G	T	G	0.085683	0.170863	-0.122832	-0.0931249	0.0101473	FUNC
77	T77H	T	H	-0.0288729	0.346661	-0.0634358	0.427216	0.170392	FUNC
77	T77I	T	I	NA	0.703816	0.173202	0.350622	0.30691	FUNC
77	T77L	T	L	-0.139228	0.0541951	0.309738	-0.34588	-0.0302938	FUNC
77	T77K	T	K	-0.123672	0.204267	0.405587	0.444599	0.232695	FUNC
77	T77M	T	M	-0.234776	-0.177586	-0.180848	-0.0702664	-0.165869	FUNC
77	T77P	T	P	0.677487	-0.218887	-0.356368	0.196011	0.0745607	FUNC
77	T77S	T	S	-0.0747176	0.350863	-0.497615	0.212827	-0.00216061	FUNC
77	T77*	T	*	-1.18131	-2.05904	-0.828364	-1.99035	-1.51477	LOF
77	T77W	T	W	0.599639	0.0844735	0.353691	0.149484	0.296822	FUNC
77	T77V	T	V	-0.00811108	0.151298	0.0421963	0.0316875	0.0542677	FUNC
78	R78A	R	A	0.378628	0.317048	0.366031	0.435816	0.374381	FUNC
78	R78N	R	N	0.22219	0.558846	-0.0421192	-0.406641	0.0830688	FUNC
78	R78Q	R	Q	-0.00548361	0.316236	-0.296855	0.333122	0.0867549	FUNC
78	R78E	R	E	-0.0456048	0.315897	-0.576594	-0.838893	-0.286299	FUNC
78	R78G	R	G	-0.374663	-0.282064	-0.0307282	-0.231959	-0.229854	FUNC
78	R78H	R	H	0.578938	0.335079	-0.286582	0.238623	0.216515	FUNC
78	R78I	R	I	0.0942281	-1.23591	0.925896	0.651373	0.108897	FUNC
78	R78L	R	L	0.353097	0.717025	0.182755	0.147718	0.350149	FUNC
78	R78K	R	K	0.198455	-0.277715	0.377292	-0.370456	-0.0181059	FUNC
78	R78F	R	F	NA	-1.30824	0.40004	-0.866829	-0.443757	FUNC
78	R78P	R	P	-0.00369821	0.401252	0.162281	-0.113794	0.11151	FUNC
78	R78S	R	S	-0.0489483	0.322759	0.199307	0.136511	0.152407	FUNC
78	R78T	R	T	-0.682964	0.58843	0.122606	-0.44609	-0.104505	FUNC
78	R78Y	R	Y	0.533462	0.640828	0.224385	-0.0886478	0.327507	FUNC
78	R78V	R	V	0.143199	0.679126	0.177375	-0.0499513	0.237437	FUNC
79	F79A	F	A	-0.00287467	-0.221397	-0.451333	0.0594332	-0.154043	FUNC
79	F79R	F	R	-0.762066	-0.730713	-0.225371	-0.502588	-0.555184	LOF
79	F79D	F	D	-0.708246	-0.476431	-0.202561	3.51964	0.533101	FUNC
79	F79C	F	C	-0.191529	0.268498	NA	-0.402574	-0.0814013	FUNC
79	F79Q	F	Q	-0.985383	-0.286883	-0.377855	-0.476484	-0.531651	LOF
79	F79E	F	E	0.0343921	-0.91612	0.0949913	-0.453961	-0.310175	FUNC
79	F79G	F	G	-0.117866	-0.204473	-0.213041	-0.114862	-0.16256	FUNC
79	F79I	F	I	0.03538	-0.0204664	0.150308	-0.16693	-0.000426978	FUNC
79	F79L	F	L	-0.481528	-0.473424	0.492761	-0.285793	-0.186996	FUNC
79	F79K	F	K	-1.18189	-2.05952	-0.0820423	-1.13669	-1.11503	LOF
79	F79M	F	M	-0.255925	0.33351	-0.370638	0.0365299	-0.0641306	FUNC
79	F79P	F	P	-1.0805	-0.310762	-0.00817033	-0.749848	-0.53732	LOF
79	F79S	F	S	-0.0464485	-0.177759	-0.0897834	0.0202329	-0.0734395	FUNC
79	F79*	F	*	-1.35588	-1.78209	-1.0169	-1.95992	-1.5287	LOF
79	F79T	F	T	-0.336853	-0.456849	-0.895333	-0.179877	-0.467228	FUNC
79	F79W	F	W	-0.303333	-0.0873665	0.49785	0.56167	0.167205	FUNC
79	F79Y	F	Y	-0.0719928	-0.104303	0.310527	0.0834981	0.0544322	FUNC
79	F79V	F	V	-0.303013	-0.127533	-0.0627448	0.0169732	-0.11908	FUNC
80	S80A	S	A	-0.248088	-0.139994	-0.0819156	0.15797	-0.0780069	FUNC
80	S80R	S	R	0.133348	0.0919816	0.0711175	0.0617583	0.0895513	FUNC
80	S80E	S	E	-0.280616	-0.0962055	-0.0778233	0.0684936	-0.0965377	FUNC
80	S80G	S	G	0.106797	0.0860216	0.0955305	-0.00628071	0.0705172	FUNC
80	S80L	S	L	0.326182	-0.429274	0.448662	-0.25782	0.0219375	FUNC
80	S80K	S	K	0.0382436	0.0945411	0.204337	0.0190882	0.0890524	FUNC
80	S80M	S	M	-0.110561	-0.0526605	0.0967575	0.0760822	0.00240456	FUNC
80	S80F	S	F	0.142491	-0.195878	NA	-0.28216	-0.0838867	FUNC
80	S80P	S	P	-0.0348169	0.193744	NA	-0.647373	-0.122111	FUNC
80	S80W	S	W	-0.516472	0.249842	-0.494511	-0.626672	-0.346953	FUNC
80	S80V	S	V	-0.139628	0.171517	-0.461488	-0.177815	-0.151853	FUNC
81	Q81A	Q	A	0.608909	0.618088	-0.461024	-0.0282708	0.184426	FUNC
81	Q81R	Q	R	0.513206	0.13986	0.059562	-0.0429059	0.16743	FUNC
81	Q81C	Q	C	0.119405	0.493179	-0.106048	0.275336	0.195468	FUNC
81	Q81E	Q	E	-0.0930307	-0.325169	0.336708	-0.350551	-0.108011	FUNC
81	Q81G	Q	G	0.0340774	0.0404022	-0.184391	-0.143692	-0.063401	FUNC
81	Q81I	Q	I	-0.181985	-0.107559	0.317594	-0.666409	-0.15959	FUNC
81	Q81L	Q	L	-0.131589	-0.640259	0.865189	0.224347	0.0794218	FUNC
81	Q81P	Q	P	-0.647323	0.0908975	-0.434216	-0.785202	-0.443961	FUNC
81	Q81S	Q	S	NA	-1.04954	-0.246395	-1.07669	-0.593156	LOF
81	Q81T	Q	T	-0.0986578	0.302556	-0.279822	0.0904715	0.00363682	FUNC
81	Q81V	Q	V	0.0482672	-0.479258	-0.0420085	-0.0170403	-0.12251	FUNC
82	L82R	L	R	-1.01139	-1.72798	-1.18491	-1.07301	-1.24932	LOF
82	L82E	L	E	-0.877436	-0.482133	-1.35886	NA	-0.679608	LOF
82	L82G	L	G	-0.828208	-0.985052	-0.318443	-0.651551	-0.695813	LOF
82	L82K	L	K	-0.376772	-1.93186	-0.8012	-1.15276	-1.06565	LOF
82	L82M	L	M	-0.503772	0.0604771	-0.366199	-0.114391	-0.230971	FUNC
82	L82S	L	S	-0.49744	-0.602768	-0.601052	-1.65153	-0.838196	LOF
82	L82V	L	V	-0.0135201	-0.00324216	-0.401539	0.378605	-0.00992396	FUNC
83	V83A	V	A	0.179599	0.180153	0.340907	-0.177574	0.130771	FUNC
83	V83R	V	R	-0.110522	-0.106605	0.111987	0.0215446	-0.0208989	FUNC
83	V83D	V	D	-0.115899	-0.102883	-0.208312	NA	-0.106774	FUNC
83	V83Q	V	Q	-0.00718775	0.0129226	-0.0565622	0.407375	0.0891368	FUNC
83	V83E	V	E	-1.28807	-0.951565	-0.453971	-0.70701	-0.850155	LOF
83	V83G	V	G	-0.142202	-0.0560437	0.189037	-0.152052	-0.0403152	FUNC
83	V83K	V	K	-0.367454	0.0269556	0.336306	0.0322034	0.00700275	FUNC
83	V83P	V	P	-0.769485	0.486029	0.434803	-0.508827	-0.08937	FUNC
83	V83T	V	T	-0.532452	-0.0257635	-0.116731	-0.950916	-0.406466	FUNC
84	E84A	E	A	-0.288001	0.290211	-0.100914	-0.177222	-0.0689816	FUNC
84	E84R	E	R	-0.00189705	0.0642447	-0.136422	0.151945	0.0194676	FUNC
84	E84G	E	G	-0.0499256	0.12868	-0.0926026	0.0411559	0.00682683	FUNC
84	E84L	E	L	-0.0115693	0.195033	0.0723614	0.0662553	0.0805201	FUNC
84	E84V	E	V	-0.407652	0.273578	-0.00631507	0.103764	-0.00915641	FUNC
85	E85G	E	G	0.13851	0.517656	-0.325209	0.221741	0.138174	FUNC
85	E85K	E	K	0.0685614	-0.289683	0.299843	-0.0504434	0.00706953	FUNC
85	E85S	E	S	0.0654416	-0.0193705	0.049063	0.236041	0.0827938	FUNC
88	K88A	K	A	0.193388	0.177319	0.139804	-0.00803924	0.125618	FUNC
88	K88R	K	R	-0.21306	0.383439	0.108301	0.350918	0.157399	FUNC
88	K88N	K	N	-0.217571	0.190935	0.286177	0.11788	0.0943549	FUNC
88	K88D	K	D	0.257858	0.234141	-0.147206	-0.0377274	0.0767665	FUNC
88	K88E	K	E	0.306765	-0.251422	-0.327731	-0.102521	-0.0937269	FUNC
88	K88G	K	G	0.0296053	0.187593	-0.192301	-0.0484964	-0.0058996	FUNC
88	K88H	K	H	0.180688	0.0668067	0.0443597	-0.104136	0.0469297	FUNC
88	K88L	K	L	0.239124	0.394776	-0.0612596	0.359363	0.233001	FUNC
88	K88M	K	M	0.553447	0.262664	0.534776	-0.110797	0.310022	FUNC
88	K88P	K	P	-0.902947	-0.628722	-0.424727	NA	-0.489099	INT
88	K88S	K	S	0.215118	0.366198	0.428421	-0.0998729	0.227466	FUNC
88	K88T	K	T	-0.349774	-0.321221	0.297603	-0.167546	-0.135234	FUNC
88	K88V	K	V	-0.0813873	-0.0134124	-0.0414815	0.0340876	-0.0255484	FUNC
89	I89A	I	A	-0.0382985	0.121094	0.159925	-0.24875	-0.00150745	FUNC
89	I89R	I	R	-0.783762	-1.06632	-1.20297	-0.959639	-1.00317	LOF
89	I89N	I	N	-0.0513662	-1.07768	-1.23436	-0.305392	-0.6672	LOF
89	I89D	I	D	-1.7083	-1.22936	-3.29944	-0.984628	-1.80543	LOF
89	I89C	I	C	-0.210515	-0.0482718	-1.0222	-0.421835	-0.425705	FUNC
89	I89E	I	E	-0.988146	-0.765538	-0.956378	-0.718631	-0.857173	LOF
89	I89G	I	G	-0.494573	-0.170877	-0.190446	-0.348408	-0.301076	FUNC
89	I89L	I	L	0.158519	0.391735	0.371212	-0.245287	0.169045	FUNC
89	I89K	I	K	-1.56896	-1.90947	-1.44469	-0.824354	-1.43687	LOF
89	I89M	I	M	0.0213215	0.26219	0.124153	0.687841	0.273876	FUNC
89	I89S	I	S	-0.244425	-0.0441661	-0.11323	-0.134732	-0.134138	FUNC
89	I89T	I	T	NA	-0.596202	0.393643	0.0297806	-0.0431945	FUNC
89	I89W	I	W	-1.13868	-0.713513	-0.69734	-0.535476	-0.771253	LOF
89	I89Y	I	Y	-0.35644	-0.571307	-0.916896	-0.0783572	-0.48075	INT
89	I89V	I	V	0.245041	-0.0200664	-0.0769489	-0.699874	-0.137962	FUNC
90	I90A	I	A	-0.854154	-0.210768	NA	0.000368467	-0.266138	FUNC
90	I90R	I	R	-0.230879	0.402916	0.0861593	-0.570157	-0.0779901	FUNC
90	I90N	I	N	0.327529	0.40539	0.110452	-0.501576	0.0854486	FUNC
90	I90D	I	D	-0.179885	0.141428	-0.745344	0.0796858	-0.176029	FUNC
90	I90C	I	C	0.266399	-0.152142	0.398875	-0.0649113	0.112055	FUNC
90	I90G	I	G	-0.139567	0.0831477	-0.218299	-0.309443	-0.14604	FUNC
90	I90L	I	L	0.0628084	-1.98855	-0.363137	-0.450237	-0.684779	LOF
90	I90K	I	K	NA	0.151218	0.342186	0.0384807	0.132971	FUNC
90	I90M	I	M	0.763431	0.165374	0.419243	0.178864	0.381728	FUNC
90	I90S	I	S	0.137734	-1.36843	-0.309201	0.104622	-0.358819	FUNC
90	I90T	I	T	0.00217886	-0.260398	-0.589219	0.127069	-0.180092	FUNC
90	I90W	I	W	-0.726026	-0.504983	-0.140673	-0.580101	-0.487946	INT
90	I90V	I	V	-0.013335	0.113406	-0.14327	0.0691493	0.00648759	FUNC
91	C91R	C	R	0.0776594	-0.557392	-0.159353	-0.0134682	-0.163138	FUNC
91	C91L	C	L	0.546902	-0.0905616	0.36004	NA	0.204095	FUNC
91	C91F	C	F	0.169364	0.0721225	0.762235	0.29406	0.324445	FUNC
91	C91V	C	V	0.493657	0.293612	NA	0.0294956	0.204191	FUNC
92	A92R	A	R	-1.22657	-1.76171	-0.976685	-1.16124	-1.28155	LOF
92	A92N	A	N	-0.999029	-1.74312	-0.81395	-0.851145	-1.10181	LOF
92	A92D	A	D	-0.0963476	-0.120968	-0.464568	-0.345938	-0.256956	FUNC
92	A92C	A	C	0.253652	-0.136341	-0.152768	-0.0950398	-0.0326243	FUNC
92	A92E	A	E	-1.02153	-0.998825	-0.0955036	-0.158547	-0.568601	LOF
92	A92G	A	G	-0.206215	-0.077712	-0.115567	-0.319687	-0.179795	FUNC
92	A92I	A	I	-0.993162	-1.12687	-0.771916	-1.0126	-0.976137	LOF
92	A92L	A	L	-0.638793	-0.367978	-0.929495	-0.0839967	-0.505066	LOF
92	A92M	A	M	-0.183678	-0.612442	0.174908	-0.33493	-0.239035	FUNC
92	A92F	A	F	-0.725663	-1.73222	-0.334449	NA	-0.698083	LOF
92	A92P	A	P	-0.481078	-0.973061	-1.47876	-1.31253	-1.06136	LOF
92	A92S	A	S	-0.285132	0.343381	-0.217692	0.360207	0.0501908	FUNC
92	A92T	A	T	-0.207202	-0.0671985	-0.0582133	-0.666323	-0.249734	FUNC
92	A92W	A	W	NA	-0.11007	-0.543114	-1.05064	-0.425956	FUNC
92	A92V	A	V	-1.00912	-0.933996	-0.0439677	-0.0232169	-0.502576	LOF
93	F93A	F	A	-0.222814	-0.468976	-0.587001	0.0926853	-0.296527	FUNC
93	F93R	F	R	-0.640644	-0.954051	-1.66346	-0.944498	-1.05066	LOF
93	F93N	F	N	-0.91412	-0.586278	-1.3752	-0.917307	-0.948226	LOF
93	F93E	F	E	-1.34057	-0.964511	-1.72314	-0.384805	-1.10326	LOF
93	F93G	F	G	-0.956806	-1.3949	-0.919005	-0.904837	-1.04389	LOF
93	F93P	F	P	-1.21947	-0.963871	-0.989266	-0.674168	-0.961694	LOF
93	F93S	F	S	-0.924905	-1.53493	-1.68985	-0.137478	-1.07179	LOF
93	F93T	F	T	-0.345964	-0.450993	-0.160074	0.0440152	-0.228254	FUNC
93	F93V	F	V	-0.375972	0.233964	-0.213686	-0.414175	-0.192467	FUNC
94	Q94A	Q	A	0.320288	-0.249178	NA	-0.0440144	0.00677371	FUNC
94	Q94R	Q	R	-0.543622	0.44489	-0.359384	-0.368489	-0.206651	FUNC
94	Q94G	Q	G	-0.158139	-0.109672	0.035917	-0.130108	-0.0905005	FUNC
94	Q94L	Q	L	-0.310912	-0.25346	-0.172768	-0.0369295	-0.193517	FUNC
94	Q94M	Q	M	0.0509555	0.230274	NA	-1.22525	-0.236006	FUNC
94	Q94T	Q	T	-0.301397	0.359691	-0.423337	-0.949581	-0.328656	FUNC
94	Q94Y	Q	Y	0.0105959	0.71574	-1.09825	-0.199577	-0.142874	FUNC
94	Q94V	Q	V	-0.47039	0.161976	-0.0187173	-0.0720183	-0.0997874	FUNC
95	L95A	L	A	0.203151	-0.575513	-0.337487	0.269516	-0.110083	FUNC
95	L95R	L	R	-0.126227	-0.143454	-0.162246	-0.235364	-0.166822	FUNC
95	L95D	L	D	0.0919978	-0.258037	-0.500411	0.191229	-0.118805	FUNC
95	L95Q	L	Q	0.114006	0.179159	0.362446	-0.619928	0.00892068	FUNC
95	L95E	L	E	-0.183397	0.593387	0.00931739	-0.412343	0.00174096	FUNC
95	L95G	L	G	-0.454464	-0.283855	-0.459259	-0.573688	-0.442816	FUNC
95	L95I	L	I	-0.752581	0.251666	-0.596884	2.68315	0.396339	FUNC
95	L95M	L	M	-0.776908	-0.307452	0.654212	0.416103	-0.00351147	FUNC
96	D96G	D	G	-1.00886	-0.126942	-0.316678	-1.27809	-0.682643	LOF
97	T97A	T	A	-0.281913	-0.507363	-0.255544	-0.378908	-0.355932	FUNC
97	T97R	T	R	-0.293692	-0.323224	-0.213411	-0.205727	-0.259014	FUNC
97	T97N	T	N	-0.800262	-0.844091	-0.969387	0.0160152	-0.649431	LOF
97	T97Q	T	Q	-0.291838	-0.547769	-0.675378	-0.205078	-0.430016	FUNC
97	T97E	T	E	-0.562689	-1.20551	-1.01481	-0.770763	-0.888443	LOF
97	T97G	T	G	-0.455805	-0.618984	-0.348668	-0.439547	-0.465751	FUNC
97	T97H	T	H	-0.850592	NA	-1.02115	-0.902031	-0.693443	LOF
97	T97L	T	L	-0.105328	0.135409	-0.184199	-0.417048	-0.142792	FUNC
97	T97K	T	K	-0.504402	-1.01158	-0.358045	NA	-0.468506	FUNC
97	T97P	T	P	-1.47484	-1.30129	-1.34383	-1.27683	-1.3492	LOF
97	T97V	T	V	-0.319778	-0.21368	-0.0569818	-0.0728615	-0.165826	FUNC
98	G98A	G	A	-0.0823325	NA	0.0947887	-0.559744	-0.136822	FUNC
98	G98P	G	P	-1.09369	-0.782807	-0.740693	-0.814543	-0.857933	LOF
98	G98T	G	T	-0.232863	-0.477406	-0.0956199	0.140723	-0.166291	FUNC
99	L99A	L	A	-0.140638	NA	-0.0979455	-0.0363831	-0.0687417	FUNC
99	L99R	L	R	-0.279745	0.0477582	-0.107565	-0.00909522	-0.0871618	FUNC
99	L99D	L	D	-0.070518	-0.391057	-0.550234	-0.246375	-0.314546	FUNC
99	L99C	L	C	0.368201	NA	0.344693	-0.393996	0.0797246	FUNC
99	L99G	L	G	-0.0569034	-0.258674	-0.356223	-0.0116001	-0.17085	FUNC
99	L99M	L	M	-0.441917	NA	-0.796247	-0.788927	-0.506773	LOF
99	L99P	L	P	-0.350838	-1.34209	-0.218206	-0.701647	-0.653195	LOF
99	L99S	L	S	-0.152017	-0.678631	0.134083	0.0147362	-0.170457	FUNC
99	L99V	L	V	-0.0228062	-0.157776	-0.111052	0.0769793	-0.0536637	FUNC
100	E100A	E	A	-0.117555	-0.07072	-0.358553	-0.0550659	-0.150474	FUNC
100	E100R	E	R	-0.271919	-0.149888	-0.00258712	0.226523	-0.0494678	FUNC
100	E100N	E	N	-0.346499	-0.558521	0.0401267	-0.446839	-0.327933	FUNC
100	E100C	E	C	0.0493479	-0.43275	0.240606	-0.0591015	-0.0504743	FUNC
100	E100G	E	G	-0.00668738	-0.505036	-0.0375869	0.129846	-0.104866	FUNC
100	E100I	E	I	-0.0389352	-0.0176864	0.426975	-0.0288637	0.0853725	FUNC
100	E100L	E	L	0.173045	-0.461522	0.0348968	0.145056	-0.0271311	FUNC
100	E100F	E	F	0.298086	NA	-0.31281	0.252542	0.0594545	FUNC
100	E100P	E	P	-0.189164	0.117075	0.266128	0.210597	0.101159	FUNC
100	E100V	E	V	-0.00667015	0.0202774	0.130266	0.04033	0.0460507	FUNC
101	Y101A	Y	A	-0.153261	-0.287374	-0.0214244	0.0503924	-0.102917	FUNC
101	Y101R	Y	R	-0.133662	-0.249948	-0.0792295	-0.197891	-0.165183	FUNC
101	Y101Q	Y	Q	-0.257324	-0.463394	-0.136552	0.111557	-0.186428	FUNC
101	Y101E	Y	E	0.0614977	NA	-0.282976	0.199471	-0.00550178	FUNC
101	Y101G	Y	G	-0.184185	-0.224985	-0.154415	-0.107564	-0.167787	FUNC
101	Y101S	Y	S	-0.276034	NA	0.0773548	-0.409973	-0.152163	FUNC
102	A102R	A	R	-0.0568323	-0.348657	-0.0650821	-0.060521	-0.132773	FUNC
102	A102D	A	D	0.163494	-0.182905	-0.294175	-0.0305087	-0.0860234	FUNC
102	A102Q	A	Q	0.113339	-0.199678	0.108144	-0.0993127	-0.0193768	FUNC
102	A102E	A	E	0.0831334	-0.0787001	0.104007	0.442191	0.137658	FUNC
102	A102G	A	G	0.188984	-0.193475	-0.291383	0.11161	-0.0460661	FUNC
102	A102L	A	L	-0.233181	-0.10166	0.0715542	-0.148762	-0.103012	FUNC
102	A102K	A	K	-0.00271016	-0.373482	-0.208157	0.232897	-0.0878632	FUNC
102	A102P	A	P	0.0987352	NA	0.0314918	0.344421	0.118662	FUNC
102	A102S	A	S	-0.458069	-0.404775	-0.0976033	0.561801	-0.0996616	FUNC
102	A102T	A	T	-0.0244056	-0.179261	0.130385	0.102131	0.00721235	FUNC
102	A102V	A	V	0.24155	0.198622	-0.193864	0.0649742	0.0778205	FUNC
103	N103A	N	A	-0.294052	NA	-0.257637	-0.0605686	-0.153064	FUNC
103	N103R	N	R	0.110785	-0.0386927	0.0203891	0.038002	0.0326208	FUNC
103	N103Q	N	Q	-0.0794196	NA	-0.769905	-0.160081	-0.252351	FUNC
103	N103E	N	E	-0.344661	NA	0.106072	-0.192435	-0.107756	FUNC
103	N103G	N	G	-0.169224	-0.103702	-0.0803652	0.176181	-0.0442774	FUNC
103	N103P	N	P	-0.490512	0.195848	-0.0707539	0.0887611	-0.0691641	FUNC
103	N103S	N	S	-0.295531	-0.0818163	-0.134096	-0.240749	-0.188048	FUNC
103	N103T	N	T	-0.158594	-0.214715	-0.103538	0.122457	-0.0885977	FUNC
103	N103V	N	V	0.278012	-0.120953	-0.0711383	-0.0166896	0.0173078	FUNC
104	S104A	S	A	0.00809307	-0.160948	-0.0607501	0.35369	0.0350213	FUNC
104	S104R	S	R	0.069134	-0.290424	-0.438598	0.19633	-0.115889	FUNC
104	S104N	S	N	0.0642291	NA	-0.23829	0.0187053	-0.0388389	FUNC
104	S104D	S	D	0.0842908	NA	0.44593	0.24585	0.194018	FUNC
104	S104E	S	E	-0.0926808	-0.369577	-0.303713	-0.232246	-0.249554	FUNC
104	S104G	S	G	0.056021	0.02391	-0.288539	0.0129932	-0.0489037	FUNC
104	S104P	S	P	0.271141	-0.242479	0.512075	0.00843713	0.137294	FUNC
104	S104*	S	*	-1.71709	-2.13987	-1.81115	-1.60363	-1.81793	LOF
104	S104T	S	T	0.0915192	-0.0756375	0.00464074	-0.11398	-0.0233643	FUNC
104	S104V	S	V	-0.209892	0.140482	-0.0568116	0.0235386	-0.0256708	FUNC
105	Y105A	Y	A	-0.278659	0.103344	0.0513942	0.0828956	-0.0102563	FUNC
105	Y105R	Y	R	0.116091	-0.226679	0.159968	-0.0608113	-0.00285771	FUNC
105	Y105C	Y	C	0.0315809	-0.454766	-0.289841	0.225178	-0.121962	FUNC
105	Y105G	Y	G	0.0387667	-0.214694	-0.0887368	0.116324	-0.0370851	FUNC
105	Y105H	Y	H	-0.174177	NA	-0.246611	0.0243924	-0.0990989	FUNC
105	Y105L	Y	L	-0.14173	-0.0993653	0.199782	0.313274	0.0679901	FUNC
105	Y105F	Y	F	-0.285727	-0.421312	-0.269765	0.3363	-0.160126	FUNC
105	Y105P	Y	P	0.183576	0.117914	-0.295	0.470885	0.119344	FUNC
105	Y105S	Y	S	0.124993	0.100803	-0.130482	-0.0504434	0.0112177	FUNC
105	Y105T	Y	T	-0.31086	-0.266045	0.0366609	-0.278648	-0.204723	FUNC
105	Y105W	Y	W	0.220339	NA	0.598664	-0.0270814	0.19798	FUNC
105	Y105V	Y	V	0.124023	-0.163609	-0.126649	0.145271	-0.0052411	FUNC
106	N106A	N	A	-0.135387	-0.135607	0.00987858	NA	-0.0652788	FUNC
106	N106R	N	R	-0.0529083	-0.0705134	-0.047416	0.0457986	-0.0312598	FUNC
106	N106E	N	E	0.0756655	NA	-0.116755	0.0685792	0.00687247	FUNC
106	N106G	N	G	-0.0970397	7.51e-05	-0.13708	0.131955	-0.0255223	FUNC
106	N106L	N	L	-0.149637	0.157392	0.230303	-0.0519572	0.0465253	FUNC
106	N106F	N	F	-0.284357	-0.252029	0.0331033	0.0919286	-0.102839	FUNC
106	N106P	N	P	0.180981	-0.119194	0.290069	-0.0537003	0.074539	FUNC
106	N106S	N	S	-0.271447	-0.368062	-0.231138	-0.104175	-0.243706	FUNC
106	N106T	N	T	-0.0444799	-0.139447	-0.190182	0.657274	0.0707914	FUNC
106	N106V	N	V	-0.201194	-0.0366957	0.278644	-0.606886	-0.141533	FUNC
107	F107A	F	A	-0.206024	0.165092	0.3104	0.0908597	0.090082	FUNC
107	F107E	F	E	-0.0552298	0.0124634	-0.510021	0.121313	-0.107869	FUNC
107	F107G	F	G	-0.108085	-0.153124	-0.253303	0.117342	-0.0992924	FUNC
107	F107L	F	L	-0.181543	-0.229071	-0.202819	-0.222668	-0.209025	FUNC
107	F107P	F	P	-0.323926	NA	0.168664	-0.0144907	-0.0424381	FUNC
107	F107S	F	S	-0.237739	-0.609304	-0.423095	-0.0981261	-0.342066	FUNC
107	F107V	F	V	-0.269791	-0.246186	-0.52255	-0.215628	-0.313539	FUNC
108	A108R	A	R	-0.189952	-0.177681	-0.325579	0.128103	-0.141277	FUNC
108	A108C	A	C	-0.257629	NA	0.0952977	0.119653	-0.0106696	FUNC
108	A108Q	A	Q	-0.0734873	-0.311334	-0.203619	0.339735	-0.0621765	FUNC
108	A108E	A	E	2.39e-05	0.111805	-0.0913743	0.00534055	0.00644888	FUNC
108	A108G	A	G	-0.00948334	-0.0110374	-0.118502	0.0831543	-0.0139672	FUNC
108	A108L	A	L	0.00219725	-0.274006	-0.00883337	0.157243	-0.0308499	FUNC
108	A108P	A	P	-0.0994978	NA	0.0537334	-0.522723	-0.142122	FUNC
108	A108S	A	S	0.1018	0.211457	-0.281633	-0.0743887	-0.0106912	FUNC
108	A108T	A	T	0.340445	0.00511495	-0.153142	NA	0.0481045	FUNC
108	A108V	A	V	0.209895	-0.17093	0.0554031	-0.119519	-0.00628784	FUNC
110	K110A	K	A	-0.00986924	-0.132382	-0.199251	-0.120723	-0.115556	FUNC
110	K110R	K	R	-0.390219	-0.699637	-0.452883	-0.0369804	-0.39493	FUNC
110	K110E	K	E	0.099631	-0.229247	-0.0496058	0.66274	0.12088	FUNC
110	K110G	K	G	-0.0855064	-0.12542	-0.127583	0.030684	-0.0769564	FUNC
110	K110L	K	L	-0.0138845	-0.0366124	0.588522	0.103357	0.160346	FUNC
110	K110S	K	S	-0.403686	-0.110475	-0.0399731	0.192772	-0.0903405	FUNC
110	K110V	K	V	0.0583873	-0.653343	-0.0254612	-0.289195	-0.227403	FUNC
111	E111A	E	A	-0.05735	-0.216901	0.129393	0.16208	0.00430562	FUNC
111	E111R	E	R	0.0313246	-0.474242	-0.00466748	0.205016	-0.0606423	FUNC
111	E111N	E	N	0.0863487	-0.11293	0.185624	0.0712836	0.0575817	FUNC
111	E111D	E	D	0.112993	NA	-0.0552446	0.348141	0.101472	FUNC
111	E111Q	E	Q	-0.309297	NA	-0.0709718	-0.0610279	-0.110324	FUNC
111	E111G	E	G	-0.186459	-0.102506	0.129269	-0.00774796	-0.0418609	FUNC
111	E111I	E	I	0.0459046	0.196793	0.384685	-0.246845	0.0951342	FUNC
111	E111K	E	K	-0.184756	-0.237299	0.181879	0.19039	-0.0124467	FUNC
111	E111F	E	F	-0.273539	-0.0736126	-0.383029	0.45933	-0.0677128	FUNC
111	E111P	E	P	0.135602	-0.41332	0.562484	0.284469	0.142309	FUNC
111	E111S	E	S	-0.229524	0.142143	-0.0556149	-0.187371	-0.0825918	FUNC
111	E111T	E	T	-0.100006	0.0177667	-0.158512	0.145689	-0.0237654	FUNC
111	E111V	E	V	-0.112275	0.00503538	-0.346218	0.120095	-0.0833405	FUNC
112	N112G	N	G	-0.304629	-0.238404	0.0692786	-0.29556	-0.192328	FUNC
112	N112L	N	L	0.122917	NA	-0.142204	-0.127156	-0.0366111	FUNC
113	N113A	N	A	-0.169196	-0.417094	-0.0175354	0.119541	-0.121071	FUNC
113	N113R	N	R	-0.0628332	-0.399416	-0.219692	-0.0569289	-0.184718	FUNC
113	N113G	N	G	-0.201405	-0.133225	-0.0668804	0.114213	-0.0718242	FUNC
113	N113L	N	L	-0.215395	-0.698011	-0.669812	-0.136269	-0.429872	FUNC
113	N113S	N	S	0.240948	-0.317757	-0.0330846	-0.239175	-0.087267	FUNC
114	S114A	S	A	-0.203914	-0.0706261	-0.090404	-0.0682629	-0.108302	FUNC
114	S114R	S	R	0.104081	NA	-0.0186704	-0.274109	-0.0471748	FUNC
114	S114G	S	G	-0.166327	-0.156104	-0.0336964	0.104012	-0.0630287	FUNC
115	P115A	P	A	-0.151267	-0.141787	-0.458518	-0.240391	-0.247991	FUNC
115	P115R	P	R	0.196095	0.0171273	0.15092	-0.0141605	0.0874956	FUNC
115	P115Q	P	Q	-0.24402	-0.0168586	0.080357	-0.0415577	-0.0555199	FUNC
115	P115G	P	G	-0.0453548	-0.0268428	0.131473	-0.021457	0.00945455	FUNC
115	P115L	P	L	-0.296221	-0.106883	0.0242918	0.0449427	-0.0834674	FUNC
115	P115S	P	S	-0.00948782	NA	0.237995	-0.409426	-0.0452299	FUNC
116	E116A	E	A	-0.123064	0.0356192	-0.20264	-0.0557866	-0.0864678	FUNC
116	E116R	E	R	0.00922819	0.0164659	0.0191012	-0.0601331	-0.00383443	FUNC
116	E116G	E	G	-0.0921223	-0.103097	0.0002685	-0.074769	-0.06743	FUNC
116	E116L	E	L	0.265452	-0.210711	-0.289796	0.0864051	-0.0371623	FUNC
116	E116M	E	M	-0.0387704	-0.851467	0.0499475	-0.202991	-0.26082	FUNC
116	E116P	E	P	-0.143384	-0.23224	0.111168	-0.146192	-0.102662	FUNC
116	E116S	E	S	0.188095	NA	0.370055	0.47357	0.25793	FUNC
116	E116T	E	T	-0.178522	-0.60856	0.141389	0.107011	-0.13467	FUNC
116	E116V	E	V	0.443302	-0.158226	-0.52703	-0.145482	-0.0968592	FUNC
117	H117A	H	A	0.0931286	NA	-0.597758	-0.395196	-0.224956	FUNC
117	H117G	H	G	0.0650809	0.053343	0.0601827	-0.155355	0.00581294	FUNC
117	H117L	H	L	-0.392681	-0.572424	-0.088205	0.17131	-0.2205	FUNC
117	H117V	H	V	0.158614	0.0795459	-0.0317469	-0.144652	0.0154402	FUNC
118	L118A	L	A	-0.0349006	-0.174596	0.325207	0.284456	0.100042	FUNC
118	L118R	L	R	0.0171315	-0.0773571	-0.20059	0.347462	0.0216617	FUNC
118	L118Q	L	Q	-0.37926	-0.350641	0.0181695	-0.0401806	-0.187978	FUNC
118	L118G	L	G	0.0864063	-0.416465	0.200314	-0.043995	-0.0434349	FUNC
118	L118P	L	P	-0.19865	NA	-0.346008	0.130951	-0.103427	FUNC
120	D120A	D	A	-0.11939	-0.161547	-0.148308	0.0222323	-0.101753	FUNC
120	D120R	D	R	-0.265504	-0.117979	-0.32766	0.126494	-0.146162	FUNC
120	D120N	D	N	-0.404583	-0.291459	0.299652	NA	-0.0990977	FUNC
120	D120E	D	E	-0.141914	0.128715	-0.0841273	-0.00162652	-0.0247384	FUNC
120	D120G	D	G	-0.220043	0.113718	0.0593575	-0.117342	-0.0410774	FUNC
120	D120L	D	L	0.120767	-0.255295	-0.00688991	0.0213954	-0.0300057	FUNC
120	D120M	D	M	0.121709	0.127471	0.113036	0.261629	0.155961	FUNC
120	D120P	D	P	-0.145471	NA	-0.224779	0.0736489	-0.0741504	FUNC
120	D120S	D	S	0.123401	-0.432187	-0.268974	-0.0205821	-0.149586	FUNC
120	D120T	D	T	-0.119	-0.110307	0.0850786	0.0204327	-0.0309488	FUNC
120	D120V	D	V	-0.0283754	-0.362988	0.00222867	0.433162	0.0110067	FUNC
121	E121A	E	A	0.00276984	-0.438611	0.00888544	0.116408	-0.077637	FUNC
121	E121R	E	R	-0.173326	-0.139927	-0.1676	0.175097	-0.0764388	FUNC
121	E121G	E	G	-0.133582	-0.156561	-0.200739	0.051391	-0.109873	FUNC
121	E121L	E	L	-0.192826	NA	-0.308249	-0.0064611	-0.126884	FUNC
121	E121P	E	P	0.249617	-0.0842444	-0.0721244	-0.159658	-0.0166026	FUNC
121	E121S	E	S	-0.246949	-0.0421747	0.350413	-0.0901017	-0.00720315	FUNC
121	E121V	E	V	-0.253866	-0.175771	-0.541473	-0.316664	-0.321944	FUNC
122	V122R	V	R	-0.188185	-0.450653	0.0531848	-0.0973638	-0.170754	FUNC
122	V122E	V	E	-0.344414	0.173634	-0.390272	-0.253303	-0.203588	FUNC
122	V122G	V	G	0.00418768	-0.198871	-0.0762387	-0.0593152	-0.0825594	FUNC
122	V122L	V	L	-0.183603	NA	-0.655798	-0.0340498	-0.218363	FUNC
122	V122P	V	P	-0.198936	NA	-0.263076	0.0655445	-0.0991168	FUNC
122	V122S	V	S	-0.141954	-0.382485	-0.0273413	-0.128477	-0.170064	FUNC
122	V122T	V	T	0.0231997	-0.355829	0.0867133	0.119447	-0.0316173	FUNC
123	S123A	S	A	-0.556267	-0.10252	-0.188141	0.011953	-0.208744	FUNC
123	S123R	S	R	-0.0511154	-0.235184	-0.143066	0.0155409	-0.103456	FUNC
123	S123C	S	C	0.0187945	NA	-0.186405	0.11237	-0.0138101	FUNC
123	S123Q	S	Q	-0.0450942	NA	-0.0813959	0.00916337	-0.0293317	FUNC
123	S123G	S	G	-0.107037	-0.0417867	0.0496858	0.00143704	-0.0244253	FUNC
123	S123L	S	L	0.197826	-0.393857	-0.293013	0.242522	-0.0616303	FUNC
123	S123P	S	P	0.142329	-0.411075	-0.131917	-0.0638888	-0.116138	FUNC
123	S123T	S	T	0.132272	NA	-0.366843	-0.17577	-0.102585	FUNC
123	S123V	S	V	-0.20969	-0.0792569	-0.139497	-0.189341	-0.154446	FUNC
124	I124A	I	A	-0.422063	-0.0968358	-0.138589	0.0317455	-0.156436	FUNC
124	I124R	I	R	-0.0863602	0.0902748	-0.19079	-0.0228895	-0.0524412	FUNC
124	I124D	I	D	-0.0550001	0.0153211	-0.321832	0.016228	-0.0863206	FUNC
124	I124E	I	E	-0.139614	-0.517124	0.400872	0.493847	0.0594953	FUNC
124	I124G	I	G	-0.281838	-0.0551161	-0.137385	-0.0552665	-0.132401	FUNC
124	I124L	I	L	-0.119469	0.0557345	-0.298748	0.230656	-0.0329566	FUNC
124	I124K	I	K	-0.074104	-0.0786467	-0.0969229	0.039495	-0.0525447	FUNC
124	I124P	I	P	-0.0822044	0.141751	0.161251	-0.0585917	0.0405514	FUNC
124	I124S	I	S	-0.162622	-0.0299119	-0.384421	0.11111	-0.116461	FUNC
124	I124T	I	T	-0.135743	-0.395162	0.456742	-0.00903109	-0.0207985	FUNC
124	I124V	I	V	-0.161172	0.348082	-0.157432	0.0656415	0.0237797	FUNC
125	I125A	I	A	0.0197344	-0.439875	-0.12916	0.0768052	-0.118124	FUNC
125	I125R	I	R	-0.0402379	-0.161752	0.187226	-0.0479638	-0.015682	FUNC
125	I125D	I	D	0.199998	NA	-0.417977	0.151721	-0.0165645	FUNC
125	I125C	I	C	-0.27191	NA	0.246566	-0.173826	-0.0497926	FUNC
125	I125Q	I	Q	-0.189266	-0.165894	-0.0570007	0.121723	-0.0726094	FUNC
125	I125E	I	E	-0.0235306	0.238876	-0.348062	0.0502105	-0.0206264	FUNC
125	I125G	I	G	-0.0446836	-0.282448	0.086609	0.181539	-0.0147458	FUNC
125	I125P	I	P	0.355552	0.123917	0.123623	0.102635	0.176432	FUNC
125	I125V	I	V	0.0546968	-0.209489	-0.275732	-0.0437743	-0.118575	FUNC
126	Q126A	Q	A	0.315065	-0.427038	-0.092493	0.057624	-0.0367104	FUNC
126	Q126R	Q	R	-0.244142	-0.129842	0.0342837	0.0544204	-0.07132	FUNC
126	Q126E	Q	E	-0.305164	NA	-0.150085	0.24747	-0.0519448	FUNC
126	Q126G	Q	G	0.047786	0.0158246	-0.208364	0.30515	0.0400992	FUNC
126	Q126I	Q	I	-0.289299	-0.285282	0.020216	-0.052982	-0.151837	FUNC
126	Q126L	Q	L	-0.0686245	NA	-0.342454	0.113512	-0.0743916	FUNC
126	Q126K	Q	K	0.0749623	NA	0.135289	-0.0110345	0.0498042	FUNC
126	Q126S	Q	S	0.0172221	0.155822	0.251741	-0.0389475	0.0964593	FUNC
127	S127A	S	A	-0.178158	-0.102647	-0.0514246	-0.0904604	-0.105672	FUNC
127	S127G	S	G	-0.182685	-0.0133046	0.105147	-0.132948	-0.0559477	FUNC
127	S127Y	S	Y	-0.137326	NA	-0.198571	-0.536053	-0.217988	FUNC
128	M128A	M	A	-0.189146	-0.405566	0.0028613	0.191441	-0.100102	FUNC
128	M128R	M	R	0.0307448	-0.205008	-0.334628	-0.152927	-0.165455	FUNC
128	M128D	M	D	0.140686	-0.61433	0.150954	0.0506675	-0.0680056	FUNC
128	M128E	M	E	-0.157703	-0.502787	-0.889028	-0.0299849	-0.394876	FUNC
128	M128G	M	G	-0.0761674	0.0604817	-0.0208266	-0.0180134	-0.0136314	FUNC
128	M128L	M	L	-0.108672	-0.203389	-0.0208043	-0.00319855	-0.0840161	FUNC
128	M128K	M	K	-0.174543	-0.295818	0.0633286	-0.211021	-0.154513	FUNC
128	M128P	M	P	-0.0439683	0.048303	-0.119887	0.111064	-0.00112209	FUNC
128	M128S	M	S	-0.0336189	0.123549	-0.421076	-0.0550927	-0.0965595	FUNC
128	M128T	M	T	-0.195434	-0.376093	-0.419751	-0.395445	-0.346681	FUNC
128	M128V	M	V	-0.0472777	-0.128971	-0.352962	0.184899	-0.0860778	FUNC
129	G129A	G	A	-0.181365	-0.0663942	0.171143	0.0686204	-0.00199902	FUNC
129	G129R	G	R	-0.14216	-0.177097	0.0301169	0.209993	-0.0197866	FUNC
129	G129D	G	D	-0.488558	-0.185107	0.240325	0.0487581	-0.0961455	FUNC
129	G129I	G	I	-0.0511822	NA	0.297312	0.384001	0.157533	FUNC
129	G129L	G	L	-0.178887	-0.352377	0.0509757	-0.146561	-0.156712	FUNC
129	G129K	G	K	-0.215039	NA	0.0986183	0.049054	-0.0168417	FUNC
129	G129P	G	P	0.103622	-0.0295028	0.281764	-0.038521	0.0793406	FUNC
129	G129S	G	S	0.038953	-0.0420862	-0.0725855	0.101564	0.00646139	FUNC
129	G129T	G	T	0.104083	-0.299772	-0.166063	NA	-0.0904379	FUNC
129	G129V	G	V	0.0662383	0.104745	0.127571	-0.13898	0.0398936	FUNC
130	Y130A	Y	A	-0.123771	0.0281935	-0.0302337	0.0693625	-0.0141122	FUNC
130	Y130R	Y	R	-0.168482	-0.17274	-0.317008	0.00574714	-0.163121	FUNC
130	Y130D	Y	D	-0.202514	-0.181019	0.223396	-0.0742152	-0.058588	FUNC
130	Y130C	Y	C	-0.320245	-0.471538	-0.147865	-0.261896	-0.300386	FUNC
130	Y130E	Y	E	-0.128872	NA	0.069846	0.0258118	-0.00830357	FUNC
130	Y130G	Y	G	-0.304502	0.0756602	0.112764	-0.16553	-0.070402	FUNC
130	Y130L	Y	L	-0.363531	-0.281646	-0.104334	0.0197597	-0.182438	FUNC
130	Y130K	Y	K	-0.353813	NA	0.50734	0.131897	0.0713562	FUNC
130	Y130P	Y	P	-0.0570949	-0.315154	0.0226835	0.00623122	-0.0858336	FUNC
130	Y130S	Y	S	0.00370211	-0.0764052	0.0232294	0.0926106	0.0107842	FUNC
130	Y130T	Y	T	-0.0650016	-0.281815	0.106479	-0.169176	-0.102379	FUNC
130	Y130V	Y	V	-0.121771	-0.24425	0.0423353	0.153986	-0.0424249	FUNC
131	R131A	R	A	-0.0473377	-0.148227	-0.04265	0.0454714	-0.0481857	FUNC
131	R131N	R	N	-0.268998	NA	-0.262176	0.2263	-0.0762186	FUNC
131	R131D	R	D	-0.216785	0.0198703	0.162181	0.237258	0.0506312	FUNC
131	R131G	R	G	-0.106412	0.0347638	0.033652	0.0781971	0.0100503	FUNC
131	R131L	R	L	-0.0287459	-0.0490496	0.110691	0.188185	0.05527	FUNC
131	R131P	R	P	0.0778522	-0.0526461	0.158551	0.0600107	0.060942	FUNC
131	R131S	R	S	0.250204	-0.0660292	-0.0799899	0.110605	0.0536975	FUNC
131	R131T	R	T	0.155032	0.0303563	0.184787	-0.0344262	0.0839371	FUNC
131	R131W	R	W	0.137584	NA	-0.216088	0.275027	0.0491307	FUNC
131	R131V	R	V	-0.0349456	0.000584657	0.0934749	0.200277	0.0648477	FUNC
132	N132A	N	A	-0.311059	NA	-0.0433699	-0.00798338	-0.0906031	FUNC
132	N132R	N	R	-0.170648	-0.244224	0.00907741	0.143293	-0.0656252	FUNC
132	N132E	N	E	-0.210214	-0.221882	-0.0481244	-0.0331087	-0.128332	FUNC
132	N132G	N	G	0.0860125	-0.167772	-0.142829	0.0692609	-0.0388319	FUNC
132	N132T	N	T	-0.266164	-0.708433	0.00591528	NA	-0.242171	FUNC
133	R133A	R	A	0.0952143	-0.165026	-0.102124	0.146008	-0.0064822	FUNC
133	R133C	R	C	0.22106	NA	0.107033	-0.109759	0.0545834	FUNC
133	R133Q	R	Q	-0.145634	-0.0485178	-0.0693891	0.0285064	-0.0587587	FUNC
133	R133E	R	E	-0.00279693	-0.102239	-0.0186069	-0.0371549	-0.0401994	FUNC
133	R133G	R	G	-0.0457939	-0.158592	-0.112769	0.133725	-0.0458574	FUNC
133	R133H	R	H	0.162576	NA	0.196158	0.0970192	0.113938	FUNC
133	R133L	R	L	-0.303591	-0.132354	0.117447	0.00974342	-0.0771885	FUNC
133	R133P	R	P	-0.151868	0.00409738	-0.354244	0.176711	-0.0813261	FUNC
133	R133S	R	S	0.122111	0.101933	-0.174543	0.0616906	0.0277979	FUNC
133	R133V	R	V	0.0165572	-0.0682191	-0.0772505	0.15412	0.0063018	FUNC
134	A134R	A	R	0.104984	0.0372129	-0.0111601	-0.0762633	0.0136935	FUNC
134	A134C	A	C	-0.00611003	-0.442722	-0.0780733	0.471231	-0.0139187	FUNC
134	A134E	A	E	-0.132529	-0.112405	-0.0440288	-0.0452235	-0.0835464	FUNC
134	A134G	A	G	-0.18397	0.0161913	-0.0870169	0.132646	-0.0305374	FUNC
134	A134L	A	L	-0.287666	NA	-0.248777	-0.141947	-0.169598	FUNC
134	A134T	A	T	0.115997	-0.452686	-0.374059	0.00741329	-0.175833	FUNC
134	A134V	A	V	-0.0939976	0.033307	0.0301727	0.0803488	0.0124577	FUNC
135	K135A	K	A	-0.249229	-0.0363946	0.0599189	-0.0184687	-0.0610433	FUNC
135	K135R	K	R	-0.104245	-0.200578	0.139029	0.12473	-0.0102657	FUNC
135	K135N	K	N	-0.121544	-0.172914	-0.266346	-0.0830968	-0.160975	FUNC
135	K135D	K	D	0.180793	-0.124154	-0.133243	0.236806	0.0400504	FUNC
135	K135C	K	C	-0.0178232	-0.0897808	-0.290035	-0.27884	-0.16912	FUNC
135	K135Q	K	Q	0.209314	0.151995	-0.0657396	0.199463	0.123758	FUNC
135	K135E	K	E	0.0824293	-0.279837	-0.220112	0.433243	0.00393105	FUNC
135	K135G	K	G	-0.130944	-0.0943963	0.0685892	0.144522	-0.00305718	FUNC
135	K135H	K	H	-0.0553225	-0.158541	0.0504591	-0.42587	-0.147319	FUNC
135	K135I	K	I	-0.214055	-0.428412	-0.0185777	-0.318862	-0.244977	FUNC
135	K135L	K	L	0.105294	-0.0809979	0.0184352	0.00848737	0.0128046	FUNC
135	K135M	K	M	0.296662	0.321262	0.0551127	0.449868	0.280726	FUNC
135	K135F	K	F	-0.158215	-0.255328	0.26642	-0.0427223	-0.0474612	FUNC
135	K135P	K	P	-0.0365579	-0.113238	0.0721331	0.198404	0.0301855	FUNC
135	K135S	K	S	-0.155645	-0.229935	0.262928	0.0902446	-0.00810193	FUNC
135	K135T	K	T	-0.155389	0.0644775	0.173239	-0.00612314	0.0190511	FUNC
135	K135Y	K	Y	-0.111578	0.0255562	-0.257997	-0.24938	-0.14835	FUNC
135	K135V	K	V	0.0837213	-0.0888908	0.070041	0.0214226	0.0215735	FUNC
136	R136G	R	G	0.135849	-0.0746378	0.0318878	0.0602165	0.038329	FUNC
137	L137A	L	A	0.263928	-0.131998	0.173647	0.393312	0.174722	FUNC
137	L137R	L	R	-0.0718287	-0.232115	-0.204335	0.144881	-0.0908494	FUNC
137	L137E	L	E	-0.0689988	-0.112501	-0.225438	0.0677062	-0.0848077	FUNC
137	L137G	L	G	-0.00299223	-0.157121	-0.0586147	0.125908	-0.023205	FUNC
137	L137V	L	V	-0.0338249	-0.0721232	-0.266006	0.129748	-0.0605516	FUNC
138	L138A	L	A	0.277187	0.111197	-0.233771	0.0131511	0.041941	FUNC
138	L138R	L	R	0.137486	-0.148361	-0.0741371	0.0779002	-0.00177805	FUNC
138	L138D	L	D	-0.0207836	NA	-0.17435	-0.312737	-0.126968	FUNC
138	L138Q	L	Q	-0.458146	NA	-0.420254	0.128165	-0.187559	FUNC
138	L138E	L	E	-0.0812031	NA	0.0513325	0.360583	0.0826781	FUNC
138	L138G	L	G	-0.0791737	-0.211497	-0.0975929	0.00362544	-0.0961597	FUNC
138	L138K	L	K	0.150853	NA	0.239227	0.0107067	0.100197	FUNC
138	L138M	L	M	-0.296305	0.0908783	-0.314395	0.192955	-0.0817167	FUNC
138	L138P	L	P	-0.126885	-0.25803	-0.311578	-0.301185	-0.249419	FUNC
138	L138T	L	T	-0.666053	NA	-0.0723318	0.0261884	-0.178049	FUNC
138	L138W	L	W	0.0988322	NA	0.424241	0.0368814	0.139989	FUNC
138	L138V	L	V	0.123224	0.208538	-0.129291	0.154024	0.0891237	FUNC
139	Q139A	Q	A	0.0878437	0.129159	0.221919	-0.102302	0.0841549	FUNC
139	Q139R	Q	R	-0.0443241	0.154491	0.215727	-0.0324586	0.073359	FUNC
139	Q139G	Q	G	-0.0642704	-0.261433	0.0854724	-0.000225855	-0.0601143	FUNC
139	Q139L	Q	L	0.296598	-0.163708	0.386837	-0.0803797	0.109837	FUNC
139	Q139F	Q	F	-0.126493	-0.252467	-0.361683	-0.41243	-0.288268	FUNC
139	Q139S	Q	S	0.159812	-0.420777	-0.357278	-0.276295	-0.223634	FUNC
139	Q139W	Q	W	-0.096124	NA	0.170575	-0.299904	-0.0563634	FUNC
139	Q139V	Q	V	-0.0616602	-0.150421	-0.0344443	-0.0080476	-0.0636434	FUNC
140	S140A	S	A	-0.149895	0.0887329	-0.0350487	-0.0650853	-0.0403239	FUNC
140	S140R	S	R	-0.12489	-0.0879292	-0.106413	0.0479533	-0.0678197	FUNC
140	S140N	S	N	0.091064	-0.556487	-0.355053	NA	-0.205119	FUNC
140	S140D	S	D	-0.116052	-0.0215404	0.286751	-0.130192	0.00474159	FUNC
140	S140C	S	C	-0.315496	-0.423265	0.121239	0.073448	-0.136018	FUNC
140	S140Q	S	Q	0.0645151	NA	0.0780292	-0.0636771	0.0197168	FUNC
140	S140E	S	E	-0.19339	-0.339459	-0.0660773	-0.0964203	-0.173837	FUNC
140	S140G	S	G	0.0706895	-0.0737761	-0.036898	0.132183	0.0230498	FUNC
140	S140H	S	H	-0.357249	-0.322506	0.123362	-0.362866	-0.229815	FUNC
140	S140I	S	I	-0.063259	-0.59032	-0.284558	-0.0992523	-0.259347	FUNC
140	S140L	S	L	-0.125571	-0.314353	-0.194566	0.0547447	-0.144936	FUNC
140	S140M	S	M	-0.232917	-0.13814	-0.00606064	NA	-0.0942796	FUNC
140	S140P	S	P	0.0643401	-0.429195	-0.165451	0.246349	-0.070989	FUNC
140	S140T	S	T	-0.12672	-0.153719	-0.122882	-0.154972	-0.139573	FUNC
140	S140W	S	W	-0.496143	-0.507755	0.0518709	0.441199	-0.127707	FUNC
140	S140V	S	V	0.103038	-0.0319666	-0.318819	0.201061	-0.0116716	FUNC
141	E141A	E	A	-0.105864	0.0330052	-0.276231	0.0696635	-0.0698567	FUNC
141	E141R	E	R	0.00424582	-0.191447	-0.176988	-0.070242	-0.108608	FUNC
141	E141Q	E	Q	0.044718	-0.368257	-0.11636	NA	-0.109975	FUNC
141	E141G	E	G	-0.029471	-0.173017	-0.111579	0.0619862	-0.0630204	FUNC
141	E141L	E	L	-0.22034	-0.340192	0.194631	-0.0399353	-0.101459	FUNC
141	E141K	E	K	-0.20249	-0.046729	-0.178886	-0.0182364	-0.111585	FUNC
141	E141F	E	F	-0.260503	NA	-0.396565	-0.233665	-0.222683	FUNC
141	E141P	E	P	0.120157	0.0293193	-0.230669	0.191909	0.027679	FUNC
141	E141S	E	S	-0.0489895	-0.13977	0.0604054	0.0701018	-0.014563	FUNC
141	E141T	E	T	-0.156009	NA	0.0907198	-0.191169	-0.0641145	FUNC
141	E141W	E	W	-0.00354385	NA	-0.142204	-0.414408	-0.140039	FUNC
141	E141V	E	V	0.337439	0.114074	0.01359	0.0479618	0.128266	FUNC
142	P142A	P	A	-0.1285	-0.133401	-0.254347	-0.336546	-0.213198	FUNC
142	P142R	P	R	-0.236158	-0.192891	-0.144902	0.118917	-0.113759	FUNC
142	P142D	P	D	0.0064634	0.175341	0.288745	0.0920694	0.140655	FUNC
142	P142E	P	E	-0.0103151	-0.322045	0.188085	0.310277	0.0415004	FUNC
142	P142G	P	G	-0.105302	-0.0126824	-0.0929302	0.0207842	-0.0475325	FUNC
142	P142I	P	I	-0.364295	NA	-0.764101	0.113834	-0.253641	FUNC
142	P142K	P	K	0.00745818	-0.362683	-0.0441628	-0.227853	-0.15681	FUNC
142	P142T	P	T	0.222075	-0.129989	-0.123748	0.153597	0.0304838	FUNC
142	P142V	P	V	-0.181685	0.00806158	0.107512	-0.106095	-0.0430515	FUNC
143	E143A	E	A	0.0921108	-0.0226271	-0.16607	-0.117647	-0.0535584	FUNC
143	E143R	E	R	-0.161131	-0.197581	-0.000778684	0.115521	-0.0609925	FUNC
143	E143D	E	D	-0.0866514	-0.130095	-0.327343	-0.0597028	-0.150948	FUNC
143	E143C	E	C	-0.525048	-0.0563191	-0.122281	-0.176588	-0.220059	FUNC
143	E143Q	E	Q	-0.183894	-0.132379	0.359096	0.251527	0.0735875	FUNC
143	E143G	E	G	-0.179463	-0.0651745	-0.295981	-0.012658	-0.138319	FUNC
143	E143L	E	L	-0.12143	0.010275	0.57466	-0.449145	0.00359014	FUNC
143	E143F	E	F	-0.189276	-0.330415	0.186176	-0.0208905	-0.0886013	FUNC
143	E143P	E	P	-0.283948	-0.10725	-0.0897165	-0.238403	-0.179829	FUNC
143	E143S	E	S	-0.191952	-0.395649	-0.243575	-0.292141	-0.28083	FUNC
143	E143T	E	T	-0.253587	-0.0167318	0.333652	0.0529782	0.0290778	FUNC
143	E143W	E	W	-0.401293	0.173724	-0.128032	0.265365	-0.0225589	FUNC
143	E143Y	E	Y	-0.107674	0.0781614	-0.0521686	0.00048275	-0.0202997	FUNC
143	E143V	E	V	-0.0413972	-0.368702	-0.00792313	0.00803752	-0.102496	FUNC
144	N144A	N	A	-0.286135	-0.189687	-0.0800723	-0.143429	-0.174831	FUNC
144	N144R	N	R	0.168494	-0.0694025	0.0577777	0.0790898	0.0589898	FUNC
144	N144E	N	E	-0.172705	-0.142424	0.150794	0.16411	-5.61185e-05	FUNC
144	N144G	N	G	-0.082274	-0.0116267	-0.111415	0.0260712	-0.0448111	FUNC
144	N144S	N	S	-0.0312727	-0.534394	-0.0604436	0.146977	-0.119783	FUNC
144	N144Y	N	Y	0.189557	NA	-0.236161	-0.358872	-0.101369	FUNC
144	N144V	N	V	0.0623074	-0.143541	-0.337589	-0.182153	-0.150244	FUNC
145	P145A	P	A	-0.0740023	-0.244441	-0.227408	-0.0404124	-0.146566	FUNC
145	P145R	P	R	-0.370895	-0.527922	-0.0635917	-0.153544	-0.278988	FUNC
145	P145Q	P	Q	-0.208712	-0.221974	-0.249013	0.0245545	-0.163786	FUNC
145	P145E	P	E	-0.0244484	-0.259306	-0.196111	0.166852	-0.0782533	FUNC
145	P145G	P	G	-0.120073	-0.0161281	0.0915772	0.00111094	-0.0108782	FUNC
145	P145L	P	L	0.181644	-0.109715	-0.0504546	0.134777	0.0390629	FUNC
145	P145M	P	M	-0.0503739	0.0190328	-0.393984	0.136833	-0.0721231	FUNC
145	P145F	P	F	-0.50298	-0.141774	-0.360916	-0.198521	-0.301047	FUNC
145	P145W	P	W	0.0553297	NA	-0.287233	-0.257909	-0.122453	FUNC
145	P145V	P	V	0.0483666	0.0337531	-0.0795565	0.0849819	0.0218863	FUNC
146	S146A	S	A	-0.236206	0.178779	0.149383	0.0993144	0.0478177	FUNC
146	S146R	S	R	-0.180821	-0.114674	0.272141	0.158238	0.0337211	FUNC
146	S146G	S	G	-0.0454283	-0.127664	-0.0712613	0.0878704	-0.0391209	FUNC
146	S146L	S	L	0.0905305	0.262369	0.179119	-0.0697823	0.115559	FUNC
146	S146K	S	K	0.169569	NA	-0.259845	0.00344311	-0.0217082	FUNC
146	S146P	S	P	0.275115	NA	-0.324455	-0.209583	-0.0647307	FUNC
146	S146W	S	W	-0.207574	-0.0739919	-0.0350209	-0.087694	-0.10107	FUNC
146	S146V	S	V	-0.14698	-0.189801	0.033147	0.0737443	-0.0574723	FUNC
147	L147A	L	A	-0.0971688	0.231974	0.0194851	0.200325	0.0886538	FUNC
147	L147R	L	R	-0.129919	-0.258161	-0.061161	-0.0484641	-0.124426	FUNC
147	L147Q	L	Q	-0.0106594	-0.669196	-0.0936457	-0.0853663	-0.214717	FUNC
147	L147E	L	E	-0.000283911	-0.444041	-0.182245	0.0516754	-0.143724	FUNC
147	L147G	L	G	-0.0122936	-0.0399846	-0.114539	0.0685734	-0.0245608	FUNC
147	L147K	L	K	0.105058	-0.100501	0.205143	0.0192412	0.0572352	FUNC
147	L147S	L	S	-0.0771321	-0.0790398	-0.140381	-0.176495	-0.118262	FUNC
147	L147T	L	T	-0.339006	NA	-0.0269986	-0.218673	-0.146169	FUNC
147	L147W	L	W	-0.0526836	-0.125065	0.169532	-0.0866361	-0.0237131	FUNC
147	L147V	L	V	-0.173241	0.0435805	0.0898903	0.225269	0.0463745	FUNC
148	Q148A	Q	A	0.128399	0.0591315	0.114205	0.465395	0.191783	FUNC
148	Q148R	Q	R	-0.0415317	-0.234902	0.084119	0.0566122	-0.0339257	FUNC
148	Q148C	Q	C	0.00833288	0.174255	-0.01352	0.135037	0.0760261	FUNC
148	Q148E	Q	E	-0.312949	-0.376568	0.00243472	0.24935	-0.109433	FUNC
148	Q148G	Q	G	-0.151707	-0.234308	-0.152124	-0.000872966	-0.134753	FUNC
148	Q148L	Q	L	0.0229629	-0.237024	0.0251111	-0.0142282	-0.0507947	FUNC
148	Q148K	Q	K	-0.371965	NA	-0.172814	-0.0200905	-0.141217	FUNC
148	Q148P	Q	P	-0.297594	-0.285219	-0.494457	-0.070785	-0.287014	FUNC
148	Q148S	Q	S	-0.0202184	-0.0599038	-0.202481	0.1089	-0.0434256	FUNC
148	Q148T	Q	T	-0.237893	0.035823	0.197048	NA	-0.00125553	FUNC
148	Q148V	Q	V	0.152549	-0.151976	0.200353	-0.223983	-0.00576411	FUNC
149	E149A	E	A	-0.123739	-0.125564	-0.0805756	0.0956016	-0.0585693	FUNC
149	E149R	E	R	-0.0492664	-0.120786	0.175261	0.0152064	0.00510382	FUNC
149	E149G	E	G	-0.000367787	-0.0953627	-0.205376	-0.0311015	-0.0830521	FUNC
149	E149F	E	F	0.125261	NA	0.00667805	0.197237	0.082294	FUNC
149	E149P	E	P	-0.0364831	-0.211413	-0.0221183	0.137806	-0.033052	FUNC
149	E149S	E	S	-0.177396	-0.034609	0.015208	-0.22475	-0.105387	FUNC
149	E149T	E	T	-0.0692882	-0.0828856	-0.0676004	-0.143124	-0.0907245	FUNC
149	E149W	E	W	-0.0483288	-0.119655	-0.308655	-0.430022	-0.226665	FUNC
149	E149V	E	V	-0.162423	-0.153541	0.00240507	0.234001	-0.0198893	FUNC
150	T150R	T	R	0.180588	-0.236358	0.0122155	0.12488	0.0203312	FUNC
150	T150G	T	G	-0.043669	-0.0661091	0.00773125	0.178627	0.019145	FUNC
150	T150S	T	S	-0.384248	-0.135344	0.223354	-0.173004	-0.117311	FUNC
150	T150V	T	V	-0.219034	NA	-0.204955	-0.212261	-0.159062	FUNC
151	S151A	S	A	-0.389476	-0.150864	-0.417103	-0.217681	-0.293781	FUNC
151	S151R	S	R	0.040365	-0.107115	-0.04362	0.0683763	-0.0104984	FUNC
151	S151Q	S	Q	0.167541	-0.180015	-0.373062	0.0269663	-0.0896424	FUNC
151	S151E	S	E	0.0436563	-0.0982317	0.0218212	0.0372183	0.00111602	FUNC
151	S151G	S	G	-0.113237	-0.0913302	0.00260728	0.089314	-0.0281614	FUNC
151	S151L	S	L	0.214003	-0.415344	-0.0881546	0.112695	-0.0442002	FUNC
151	S151W	S	W	0.463295	-0.322816	0.0319478	0.0723466	0.0611933	FUNC
151	S151V	S	V	-0.317838	0.0790333	-0.179195	-0.101139	-0.129785	FUNC
152	L152A	L	A	-0.305858	-0.168991	-0.0726502	-0.0219724	-0.142368	FUNC
152	L152R	L	R	-0.0965218	-0.121116	0.0714947	0.148452	0.000577229	FUNC
152	L152D	L	D	-0.090085	-0.483521	-0.353466	0.317496	-0.152394	FUNC
152	L152Q	L	Q	-0.405627	NA	0.287567	0.0197532	-0.0245766	FUNC
152	L152G	L	G	-0.0538824	-0.11779	-0.118081	0.0927044	-0.0492621	FUNC
152	L152H	L	H	0.07102	-0.509494	0.217755	-0.245393	-0.116528	FUNC
152	L152I	L	I	-0.192536	NA	0.129218	0.389568	0.0815626	FUNC
152	L152K	L	K	-0.373572	-0.451583	-0.403356	-0.296318	-0.381207	FUNC
152	L152F	L	F	0.428153	NA	0.0322524	0.300083	0.190122	FUNC
152	L152P	L	P	-0.203117	-0.254125	0.104355	-0.145707	-0.124648	FUNC
152	L152S	L	S	-0.0404842	0.0812921	0.38295	0.0324959	0.114063	FUNC
152	L152*	L	*	-1.98302	-1.02635	-2.31261	-2.08503	-1.85175	LOF
152	L152T	L	T	0.0510988	-0.582618	-0.32143	-0.0343743	-0.221831	FUNC
152	L152V	L	V	-0.00824118	-0.115881	-0.437408	0.0420459	-0.129871	FUNC
153	S153A	S	A	-0.223809	-0.248373	-0.298505	-0.366433	-0.28428	FUNC
153	S153R	S	R	-0.273794	-0.142794	-0.138236	0.243784	-0.0777603	FUNC
153	S153C	S	C	-0.452242	NA	-0.115877	-0.161477	-0.182399	FUNC
153	S153Q	S	Q	-0.151964	NA	0.1923	-0.0510494	-0.00267836	FUNC
153	S153G	S	G	-0.00576504	0.0163252	0.0727835	0.0277054	0.0277623	FUNC
153	S153L	S	L	0.0865911	-0.303089	-0.0668087	-0.193306	-0.119153	FUNC
153	S153F	S	F	-0.414709	NA	-0.52956	-0.125222	-0.267373	FUNC
153	S153P	S	P	0.145559	NA	-0.355997	0.15511	-0.0138319	FUNC
153	S153T	S	T	0.204764	NA	0.209795	-0.431316	-0.00418918	FUNC
154	V154A	V	A	0.0673936	-0.282508	-0.0495699	-0.0390694	-0.0759384	FUNC
154	V154R	V	R	-0.176608	0.00354155	-0.135625	-0.255333	-0.141006	FUNC
154	V154C	V	C	-0.376982	NA	-0.517353	-0.343734	-0.309517	FUNC
154	V154Q	V	Q	0.182132	-0.642654	0.148629	-0.286774	-0.149667	FUNC
154	V154E	V	E	-0.142887	-0.0477122	-0.224473	0.176415	-0.0596643	FUNC
154	V154G	V	G	-0.237297	-0.0996859	-0.124936	0.111221	-0.0876744	FUNC
154	V154L	V	L	-0.0859747	NA	0.468528	-0.127928	0.0636565	FUNC
154	V154K	V	K	0.0441512	-0.0437885	0.102214	0.0481369	0.0376784	FUNC
154	V154P	V	P	-0.030468	-0.212368	0.399299	-0.171237	-0.00369322	FUNC
154	V154S	V	S	-0.0915409	-0.241648	-0.283196	0.464453	-0.037983	FUNC
154	V154T	V	T	0.18177	0.00891786	-0.348159	0.198732	0.010315	FUNC
155	Q155A	Q	A	-0.12718	-0.161912	-0.201948	-0.0247039	-0.128936	FUNC
155	Q155R	Q	R	-0.12274	-0.0467442	-0.0367519	0.0662583	-0.0349944	FUNC
155	Q155N	Q	N	-0.34245	-0.262283	-0.229098	-0.013271	-0.211775	FUNC
155	Q155D	Q	D	-0.127526	-0.210266	0.255811	0.114861	0.00822014	FUNC
155	Q155C	Q	C	-0.155823	0.0895929	-0.15314	0.163977	-0.0138483	FUNC
155	Q155E	Q	E	0.0946829	-0.121308	-0.356803	0.0944905	-0.0722344	FUNC
155	Q155G	Q	G	-0.225209	-0.0529775	0.261013	0.0216817	0.00112689	FUNC
155	Q155H	Q	H	0.346714	NA	0.159244	-0.11108	0.0987193	FUNC
155	Q155I	Q	I	-0.0523498	-0.215014	NA	0.11757	-0.0374485	FUNC
155	Q155L	Q	L	-0.177824	-0.527475	-0.0951152	-0.0772612	-0.219419	FUNC
155	Q155K	Q	K	-0.0171173	-0.226359	-0.0144303	0.175608	-0.0205747	FUNC
155	Q155M	Q	M	-0.0870277	0.245968	-0.243314	0.0805091	-0.000966196	FUNC
155	Q155P	Q	P	0.0156049	-0.277619	-0.172551	-0.099397	-0.133491	FUNC
155	Q155S	Q	S	-0.0692812	-0.101988	-0.12701	0.243447	-0.0137082	FUNC
155	Q155T	Q	T	0.151049	-0.0866287	-0.366843	0.0514268	-0.062749	FUNC
155	Q155Y	Q	Y	0.103473	NA	0.0556696	0.00572738	0.0412174	FUNC
155	Q155V	Q	V	-0.153006	-0.0880899	-0.0208143	-0.206138	-0.117012	FUNC
156	L156A	L	A	-0.191542	0.0633711	-0.0576779	0.0689656	-0.0292209	FUNC
156	L156R	L	R	0.0494951	-0.519679	-0.0187677	0.0766296	-0.10308	FUNC
156	L156G	L	G	-0.169306	0.000190219	-0.468112	0.16015	-0.119269	FUNC
157	S157A	S	A	-0.0196179	-0.36139	0.00773353	0.109262	-0.0660032	FUNC
157	S157R	S	R	-0.107738	0.0101792	0.189545	0.000386459	0.0230932	FUNC
157	S157Q	S	Q	-0.162373	NA	0.0102111	-0.169288	-0.0803624	FUNC
157	S157G	S	G	0.0234958	-0.0633159	-0.347526	0.0183196	-0.0922566	FUNC
157	S157H	S	H	-0.244089	-0.527434	0.205303	-0.137875	-0.176024	FUNC
157	S157L	S	L	0.0200039	-0.238601	-0.378115	0.097188	-0.124881	FUNC
157	S157M	S	M	-0.240005	NA	-0.151064	0.180962	-0.0525268	FUNC
157	S157F	S	F	0.0249204	NA	0.208471	0.0203761	0.0634418	FUNC
157	S157P	S	P	0.0159764	-0.216543	-0.0371997	0.180737	-0.0142574	FUNC
157	S157Y	S	Y	0.145968	-0.334876	0.407585	0.378771	0.149362	FUNC
157	S157V	S	V	0.0705002	-0.169855	-0.160612	0.0415765	-0.0545976	FUNC
158	N158A	N	A	0.281777	NA	-0.259163	0.195127	0.0544352	FUNC
158	N158R	N	R	-0.174171	-0.34376	0.0353164	-0.0724483	-0.138766	FUNC
158	N158D	N	D	-0.220003	NA	-0.393434	0.181342	-0.108024	FUNC
158	N158C	N	C	-0.455959	-0.329638	0.193637	-0.165489	-0.189362	FUNC
158	N158G	N	G	-0.0555358	-0.16576	0.00385861	0.0497565	-0.0419201	FUNC
158	N158L	N	L	-0.388371	-0.480805	-0.643176	-0.273465	-0.446454	FUNC
158	N158P	N	P	-0.0663422	-0.0049568	-0.230207	0.0670901	-0.0586041	FUNC
158	N158S	N	S	0.137754	0.0821256	-0.107296	0.0910574	0.0509102	FUNC
158	N158W	N	W	-0.0101517	NA	0.0231687	0.0368304	0.0124618	FUNC
158	N158V	N	V	-0.209928	-0.336754	-0.179309	0.166871	-0.13978	FUNC
159	L159A	L	A	0.177059	-0.124196	0.0879026	0.176945	0.0794277	FUNC
159	L159R	L	R	0.128469	-0.0834481	-0.337911	-0.167325	-0.115054	FUNC
159	L159G	L	G	-0.0154598	-0.00489248	-0.122481	0.1409	-0.000483283	FUNC
159	L159P	L	P	-0.0749142	-0.494398	-0.255773	-0.222512	-0.261899	FUNC
159	L159S	L	S	0.279057	0.165859	-0.0902848	0.482277	0.209227	FUNC
159	L159V	L	V	0.247443	-0.158236	-0.0435518	0.0733419	0.0297493	FUNC
160	G160A	G	A	-0.162852	0.0562616	-0.339437	0.055194	-0.0977084	FUNC
160	G160R	G	R	0.0519302	0.0271736	-0.0442994	0.0423107	0.0192788	FUNC
160	G160Q	G	Q	-0.622002	-0.55089	0.794938	-0.296711	-0.168666	FUNC
160	G160E	G	E	-0.133662	NA	-0.0239293	0.152186	-0.00135135	FUNC
160	G160H	G	H	0.117095	NA	-0.237011	-0.264237	-0.0960384	FUNC
160	G160M	G	M	-0.109218	-0.320249	0.316155	-0.326081	-0.109848	FUNC
160	G160P	G	P	-0.0224614	0.0619976	-0.0490376	-0.116112	-0.0314033	FUNC
160	G160W	G	W	0.190246	0.00430616	-0.0872751	0.311802	0.10477	FUNC
160	G160V	G	V	-0.109248	-0.327631	-0.149369	NA	-0.146562	FUNC
161	T161A	T	A	-0.139093	-0.141251	-0.16216	0.0800307	-0.0906181	FUNC
161	T161R	T	R	0.037188	-0.175884	-0.00100026	0.141057	0.000340158	FUNC
161	T161D	T	D	-0.396553	0.0394375	-0.0890484	0.11851	-0.0819137	FUNC
161	T161E	T	E	-0.1491	0.0894378	0.0698929	0.0746122	0.0212107	FUNC
161	T161G	T	G	-0.0139004	-0.0640925	-0.117033	0.0905634	-0.0261157	FUNC
161	T161L	T	L	-0.0806667	-0.216156	0.370186	-0.126439	-0.0132691	FUNC
161	T161M	T	M	0.133375	NA	-0.295889	-0.208134	-0.0926621	FUNC
161	T161P	T	P	-0.166722	0.131586	0.234106	0.501538	0.175127	FUNC
161	T161S	T	S	-0.215684	0.174052	-0.200825	0.269652	0.00679856	FUNC
161	T161V	T	V	0.0254419	-0.272046	-0.11988	-0.234638	-0.150281	FUNC
162	V162A	V	A	-0.0223568	-0.164748	0.000347728	0.0673112	-0.0298615	FUNC
162	V162R	V	R	-0.260369	-0.22097	0.00580814	-0.00756931	-0.120775	FUNC
162	V162N	V	N	-0.0251482	-0.143454	0.096813	-0.151261	-0.0557627	FUNC
162	V162D	V	D	-0.298912	-0.434287	-0.046536	-0.12455	-0.226071	FUNC
162	V162C	V	C	0.452568	NA	-0.447385	0.0590326	0.016054	FUNC
162	V162Q	V	Q	0.0984577	-0.157754	0.0109575	0.00881742	-0.00988036	FUNC
162	V162E	V	E	-0.197869	-0.346336	0.103042	0.184238	-0.0642314	FUNC
162	V162G	V	G	-0.00635667	-0.154064	-0.0871798	0.0387685	-0.0522079	FUNC
162	V162H	V	H	-0.232947	0.139719	-0.280184	-0.0916561	-0.116267	FUNC
162	V162I	V	I	-0.0953996	0.308992	0.0143433	0.0478381	0.0689434	FUNC
162	V162L	V	L	-0.0584138	-0.189241	-0.336854	-0.0159086	-0.150104	FUNC
162	V162K	V	K	0.11008	-0.0846012	0.0434127	0.211648	0.0701349	FUNC
162	V162M	V	M	-0.132681	-0.568717	-0.345184	0.377257	-0.167331	FUNC
162	V162F	V	F	0.0645654	-0.583414	-0.258036	0.190351	-0.146633	FUNC
162	V162P	V	P	-0.0954189	-0.194076	-0.0242955	0.00107492	-0.0781788	FUNC
162	V162S	V	S	-0.088141	-0.163226	0.0453147	0.12047	-0.0213954	FUNC
162	V162T	V	T	-0.282558	-0.374873	-0.0943759	-0.191836	-0.235911	FUNC
162	V162Y	V	Y	-0.122979	0.065418	-0.329606	0.0556404	-0.0828817	FUNC
163	R163A	R	A	0.114451	-0.162488	-0.194864	0.211359	-0.00788562	FUNC
163	R163E	R	E	-0.00343482	-0.524344	-0.258797	0.191071	-0.148876	FUNC
163	R163G	R	G	-0.235262	-0.126351	-0.131694	0.121406	-0.092975	FUNC
163	R163I	R	I	0.166095	0.00704499	0.378614	0.270076	0.205458	FUNC
163	R163L	R	L	-0.172528	0.398512	-0.316434	0.0660061	-0.00611087	FUNC
163	R163S	R	S	0.137918	0.0118815	-0.0139548	0.236482	0.0930817	FUNC
163	R163T	R	T	0.0792219	-0.163484	-0.319467	0.22696	-0.0441923	FUNC
163	R163Y	R	Y	-0.127178	NA	-0.321304	-0.159096	-0.151894	FUNC
163	R163V	R	V	0.0972163	-0.00923572	0.12334	-0.0647338	0.0366466	FUNC
164	T164R	T	R	-0.298728	-0.0349357	-0.002757	-0.221255	-0.139419	FUNC
164	T164E	T	E	-0.114468	NA	-0.565291	0.0156567	-0.166026	FUNC
164	T164G	T	G	-0.0823016	-0.0296281	0.0479949	0.0507195	-0.00330383	FUNC
164	T164L	T	L	-0.157775	-0.180245	-0.0101912	-0.139968	-0.122045	FUNC
164	T164V	T	V	0.0504518	NA	0.338255	0.1929	0.145402	FUNC
165	L165A	L	A	0.204478	-0.0389155	0.081535	0.277955	0.131263	FUNC
165	L165R	L	R	-0.195169	-0.235806	0.0398777	0.0670919	-0.0810012	FUNC
165	L165D	L	D	-0.181697	NA	0.284984	-0.252882	-0.0373988	FUNC
165	L165C	L	C	-0.0208845	-0.0913355	0.129908	0.0955669	0.0283138	FUNC
165	L165Q	L	Q	-0.190048	-0.142306	0.151832	0.379712	0.0497977	FUNC
165	L165G	L	G	-0.019525	-0.100079	-0.0959917	-0.0478775	-0.0658682	FUNC
165	L165H	L	H	0.0557282	-0.301302	-0.093253	0.0468456	-0.0729954	FUNC
165	L165M	L	M	0.0747963	NA	-0.642614	0.0812331	-0.121646	FUNC
165	L165P	L	P	0.137579	-0.0549639	0.0116771	0.122777	0.0542672	FUNC
165	L165S	L	S	-0.116825	-0.182232	0.126642	0.116172	-0.0140605	FUNC
165	L165V	L	V	0.176167	-0.0425431	-0.268902	0.117425	-0.00446313	FUNC
166	R166A	R	A	0.0660975	0.0705705	-0.00852428	-0.288879	-0.0401839	FUNC
166	R166D	R	D	-0.388312	-0.00179043	-0.160615	0.366472	-0.0460612	FUNC
166	R166Q	R	Q	-0.229683	-0.351597	0.180907	-0.156792	-0.139292	FUNC
166	R166E	R	E	-0.320018	-0.0727208	0.190829	0.0889684	-0.0282356	FUNC
166	R166G	R	G	-0.0686221	-0.12841	-0.222699	-0.0368935	-0.114156	FUNC
166	R166L	R	L	-0.274298	-0.244039	-0.035466	0.183111	-0.0926728	FUNC
166	R166M	R	M	0.312283	NA	-0.669416	-0.268478	-0.156403	FUNC
166	R166P	R	P	0.0338416	-0.447764	0.373139	0.0311658	-0.00240424	FUNC
166	R166S	R	S	-0.102158	-0.283211	-0.161194	-0.173794	-0.180089	FUNC
166	R166T	R	T	-0.0769258	-0.218898	-0.184432	0.135443	-0.0862032	FUNC
166	R166V	R	V	-0.142608	-0.0459935	-0.164553	0.0104211	-0.0856835	FUNC
167	T167A	T	A	-0.139623	-0.128457	-0.0801566	0.125065	-0.0557929	FUNC
167	T167R	T	R	-0.0992073	-0.323774	-0.157961	0.0896077	-0.122834	FUNC
167	T167C	T	C	0.135678	-0.0461947	-0.428732	-0.031624	-0.0927183	FUNC
167	T167Q	T	Q	-0.176262	0.0651641	0.125336	0.0399277	0.0135414	FUNC
167	T167E	T	E	0.141052	-0.0468997	-0.0853041	0.00135869	0.00255175	FUNC
167	T167G	T	G	-0.0664829	-0.14921	-0.241432	0.0752164	-0.0954772	FUNC
167	T167H	T	H	0.0265172	-0.467448	-0.0301934	0.209419	-0.0654263	FUNC
167	T167I	T	I	-0.227432	NA	-0.526886	0.0620357	-0.173071	FUNC
167	T167L	T	L	-0.0293707	-0.323909	-0.22402	-0.0239357	-0.150309	FUNC
167	T167K	T	K	-0.097726	NA	-0.304946	0.055988	-0.0866709	FUNC
167	T167F	T	F	-0.139677	-0.0153467	-0.225635	0.102219	-0.0696099	FUNC
167	T167P	T	P	0.240993	-0.272668	-0.0138101	0.344753	0.0748167	FUNC
167	T167S	T	S	0.0507907	-0.278028	-0.233922	-0.00440346	-0.116391	FUNC
167	T167W	T	W	-0.100975	-0.00486961	0.0406978	0.109571	0.011106	FUNC
167	T167V	T	V	0.0236447	0.0285407	0.0015588	0.0790087	0.0331882	FUNC
168	K168A	K	A	0.0226857	0.0280552	-0.10941	0.096952	0.00957081	FUNC
168	K168R	K	R	-0.0594016	-0.0405931	-0.201499	-0.152359	-0.113463	FUNC
168	K168D	K	D	0.100638	-0.156876	-0.253575	NA	-0.0774532	FUNC
168	K168C	K	C	-0.237502	-0.246679	-0.177541	-0.135872	-0.199398	FUNC
168	K168Q	K	Q	0.0537387	NA	0.29578	0.0232531	0.0931929	FUNC
168	K168E	K	E	-0.0888659	-0.216138	-0.236759	0.38798	-0.0384457	FUNC
168	K168G	K	G	-0.134455	-0.0719368	0.00864498	-0.0709632	-0.0671776	FUNC
168	K168I	K	I	-0.14723	0.245716	-0.114071	0.0456401	0.00751363	FUNC
168	K168L	K	L	-0.0126769	-0.143699	0.238289	0.102093	0.0460017	FUNC
168	K168P	K	P	0.0808889	0.238992	0.0984777	0.0224552	0.110203	FUNC
168	K168S	K	S	-0.171778	-0.0958725	0.00325373	-0.131338	-0.0989337	FUNC
168	K168T	K	T	-0.0281774	-0.247222	-0.0863832	-0.186623	-0.137102	FUNC
168	K168W	K	W	-0.397827	NA	-0.0700725	-0.200876	-0.167194	FUNC
168	K168V	K	V	0.0304042	-0.145194	0.0648961	-0.0180954	-0.0169973	FUNC
169	Q169A	Q	A	-0.00788973	-0.265781	-0.0408218	-0.0282693	-0.0856906	FUNC
169	Q169R	Q	R	-0.194488	0.0104811	0.00372253	-0.0832206	-0.0658761	FUNC
169	Q169D	Q	D	-0.113973	NA	-0.482718	-0.480557	-0.269312	FUNC
169	Q169C	Q	C	-0.330075	NA	-0.0463409	0.419262	0.0107116	FUNC
169	Q169G	Q	G	-0.0342339	-0.178857	0.0166171	0.0546897	-0.0354459	FUNC
169	Q169I	Q	I	-0.46215	NA	-0.287389	-0.155385	-0.226231	FUNC
169	Q169L	Q	L	0.386241	0.0818781	0.219664	0.375703	0.265872	FUNC
169	Q169P	Q	P	0.0464792	0.162441	-0.0483958	0.130829	0.0728385	FUNC
169	Q169S	Q	S	0.0240829	-0.0408372	0.209659	0.0991638	0.073017	FUNC
169	Q169T	Q	T	0.0957649	-0.204183	-0.168724	0.168387	-0.0271891	FUNC
169	Q169Y	Q	Y	-0.00342052	0.0848657	-0.0188324	0.0136464	0.0190648	FUNC
169	Q169V	Q	V	-0.0606731	-0.202426	-0.0344679	0.00182999	-0.0739342	FUNC
170	R170A	R	A	-0.012558	0.0179689	-0.0870737	0.0305749	-0.012772	FUNC
170	R170D	R	D	0.395633	0.0971733	-0.240304	0.206816	0.114829	FUNC
170	R170C	R	C	0.0568434	0.0332042	-0.12151	0.149213	0.0294376	FUNC
170	R170Q	R	Q	-0.0576783	-0.0933535	-0.0975697	-0.457456	-0.176514	FUNC
170	R170E	R	E	0.0952053	-0.383964	0.068449	0.0771314	-0.0357945	FUNC
170	R170G	R	G	-0.0447095	0.0799324	0.179613	-0.0160105	0.0497064	FUNC
170	R170H	R	H	0.153817	-0.331069	0.0106483	0.101243	-0.01634	FUNC
170	R170L	R	L	0.0121785	-0.119815	0.2405	0.0515694	0.0461081	FUNC
170	R170P	R	P	0.250258	-0.361474	-0.0275073	0.0365685	-0.0255386	FUNC
170	R170S	R	S	0.270282	-0.038758	-0.422512	0.0210807	-0.042477	FUNC
170	R170T	R	T	-0.0358281	-0.311598	0.181454	0.0225504	-0.0358555	FUNC
170	R170V	R	V	-0.0652061	-0.0647982	-0.024311	0.266603	0.0280719	FUNC
171	I171A	I	A	-0.00678235	-0.236428	-0.0476281	0.138752	-0.0380217	FUNC
171	I171R	I	R	-0.0993258	-0.0386237	0.0755716	0.0102349	-0.0130358	FUNC
171	I171Q	I	Q	-0.330522	NA	-0.0333878	-0.33146	-0.173842	FUNC
171	I171E	I	E	-0.232052	0.000102064	-0.0418327	0.163032	-0.0276877	FUNC
171	I171G	I	G	-0.0958973	-0.137317	-0.0188952	0.0855685	-0.0416352	FUNC
171	I171L	I	L	-0.0450573	-0.232927	-0.0630212	0.221978	-0.029757	FUNC
171	I171K	I	K	-0.161212	-0.0412978	-0.38604	-0.231632	-0.205045	FUNC
171	I171M	I	M	-0.130492	-0.30709	-0.191192	-0.133525	-0.190575	FUNC
171	I171F	I	F	0.39314	-0.560386	-0.503063	NA	-0.167577	FUNC
171	I171P	I	P	-0.137028	-0.0904463	-0.341932	0.492117	-0.0193225	FUNC
171	I171S	I	S	0.371823	0.221545	0.139154	0.327356	0.264969	FUNC
171	I171T	I	T	-0.0846876	-0.0986371	0.344544	-0.114411	0.0117022	FUNC
171	I171V	I	V	0.027287	-0.138844	0.00210959	0.18169	0.0180605	FUNC
172	Q172A	Q	A	-0.0349943	-0.33598	-0.373006	0.0121676	-0.182953	FUNC
172	Q172R	Q	R	-0.114738	-0.245848	-0.0353198	0.104644	-0.0728155	FUNC
172	Q172E	Q	E	-0.0640777	-0.223499	0.0459662	0.09827	-0.0358352	FUNC
172	Q172G	Q	G	0.00509292	-0.312587	-0.252193	0.0259771	-0.133428	FUNC
172	Q172L	Q	L	-0.450539	-0.501193	0.0294372	0.140622	-0.195418	FUNC
172	Q172K	Q	K	-0.283265	-0.202481	0.0149909	-0.240844	-0.1779	FUNC
172	Q172P	Q	P	-0.599829	-0.0349847	-0.260442	-0.00925591	-0.226128	FUNC
172	Q172S	Q	S	0.0390406	-0.291717	-0.339778	-0.0592798	-0.162933	FUNC
172	Q172T	Q	T	0.445168	NA	0.0463246	-0.442734	0.0121898	FUNC
172	Q172W	Q	W	-0.0270708	-0.0879129	-0.462051	-0.0829376	-0.164993	FUNC
172	Q172V	Q	V	0.201347	0.0592796	0.156147	0.161946	0.14468	FUNC
173	P173A	P	A	-0.146371	NA	0.222512	0.0506358	0.0316942	FUNC
173	P173R	P	R	-0.0735406	-0.352657	-0.128251	0.225165	-0.0823208	FUNC
173	P173G	P	G	-0.262385	-0.0810928	-0.0663819	0.0348634	-0.0937491	FUNC
173	P173S	P	S	-0.35704	-0.33483	-0.213577	-0.075673	-0.24528	FUNC
173	P173V	P	V	-0.108199	NA	-0.116655	-0.113482	-0.0845839	FUNC
174	Q174A	Q	A	0.165248	-0.303506	-0.17567	0.146667	-0.0418154	FUNC
174	Q174R	Q	R	-0.221312	0.0107757	0.0644625	0.104766	-0.0103271	FUNC
174	Q174E	Q	E	-0.671251	NA	-0.00458605	0.0177443	-0.164523	FUNC
174	Q174G	Q	G	-0.225637	0.0810435	0.0427358	0.0123735	-0.022371	FUNC
174	Q174I	Q	I	0.310774	-0.0522309	-0.354095	0.0557801	-0.00994288	FUNC
174	Q174L	Q	L	-0.0741182	-0.145164	-0.0161743	0.093423	-0.0355084	FUNC
174	Q174S	Q	S	-0.110778	NA	0.283003	0.299903	0.118032	FUNC
174	Q174V	Q	V	0.127308	-0.310768	0.250736	0.185928	0.0633008	FUNC
175	K175A	K	A	-0.0887464	-0.0963039	-0.208633	0.233445	-0.0400597	FUNC
175	K175R	K	R	0.00368404	-0.122553	-0.195273	0.0314763	-0.0706664	FUNC
175	K175N	K	N	-0.267078	NA	0.0584269	-0.276957	-0.121402	FUNC
175	K175D	K	D	-0.352876	-0.18283	0.352062	0.115613	-0.017008	FUNC
175	K175E	K	E	-0.0188531	-0.317502	-0.114774	-0.473472	-0.23115	FUNC
175	K175G	K	G	-0.181884	0.0149612	-0.226013	0.00676997	-0.0965415	FUNC
175	K175L	K	L	0.0437658	-0.158183	0.137667	-0.0112424	0.00300176	FUNC
175	K175M	K	M	-0.0627866	-0.0593989	-0.0520288	-0.173144	-0.0868397	FUNC
175	K175P	K	P	-0.02652	-0.376522	0.113153	0.0801707	-0.0524298	FUNC
175	K175S	K	S	0.102465	-0.197806	0.143862	-0.0735492	-0.00625711	FUNC
175	K175T	K	T	0.0115611	-0.160726	-0.0445967	0.171723	-0.00550972	FUNC
175	K175V	K	V	-0.0352236	-0.240543	0.020686	-0.100767	-0.088962	FUNC
176	T176A	T	A	-0.146552	-0.116019	-0.024311	-0.117804	-0.101172	FUNC
176	T176R	T	R	-0.225891	-0.00508804	0.00822107	-0.0341738	-0.0642328	FUNC
176	T176D	T	D	0.108281	-0.0262551	-0.0383295	0.000725054	0.0111053	FUNC
176	T176C	T	C	-0.281549	-0.115675	0.282282	-0.0193236	-0.0335664	FUNC
176	T176Q	T	Q	-0.102743	-0.162283	-0.263495	0.0410184	-0.121876	FUNC
176	T176E	T	E	-0.0635733	-0.206085	0.202166	0.099822	0.00808223	FUNC
176	T176G	T	G	-0.0445594	-0.10891	-0.00104244	0.0481368	-0.0265937	FUNC
176	T176L	T	L	0.115015	0.0202601	0.145514	0.148711	0.107375	FUNC
176	T176K	T	K	-0.603393	NA	-0.912204	-0.998901	-0.628624	LOF
176	T176P	T	P	0.112629	-0.292944	0.087052	0.033636	-0.0149067	FUNC
176	T176S	T	S	-0.0898801	-0.214248	-0.349358	0.105452	-0.137008	FUNC
176	T176Y	T	Y	-0.196372	NA	0.180704	-0.204641	-0.0550772	FUNC
176	T176V	T	V	-0.163043	-0.149721	-0.155416	0.198745	-0.0673585	FUNC
177	S177A	S	A	0.0206981	-0.36055	0.0291413	0.110967	-0.049936	FUNC
177	S177R	S	R	0.0679262	-0.213474	-0.306381	0.191456	-0.0651182	FUNC
177	S177E	S	E	-0.321457	-0.0443495	-0.0662776	0.262586	-0.0423743	FUNC
177	S177G	S	G	-0.170803	-0.198434	0.0934252	0.0583706	-0.0543603	FUNC
177	S177L	S	L	0.0773141	NA	-0.433136	-0.232404	-0.147057	FUNC
177	S177P	S	P	-0.279662	-0.0460177	-0.222133	0.123579	-0.106058	FUNC
177	S177V	S	V	-0.15245	-0.13235	-0.00170602	-0.277452	-0.14099	FUNC
178	V178A	V	A	-0.102943	-0.13743	-0.247822	-0.0834403	-0.142909	FUNC
178	V178R	V	R	-0.0690881	-0.133421	0.0465394	-0.00189406	-0.0394659	FUNC
178	V178E	V	E	0.0939241	-0.182221	-0.0786903	0.234063	0.0167689	FUNC
178	V178G	V	G	0.0225287	0.0103079	-0.132184	0.117356	0.0045023	FUNC
178	V178H	V	H	-0.378613	NA	-0.212042	0.0146072	-0.144012	FUNC
178	V178L	V	L	-0.000594908	-0.0539509	-0.0983492	-0.00655956	-0.0398636	FUNC
178	V178M	V	M	-0.127733	-0.0788331	0.0310446	-0.0464418	-0.0554908	FUNC
178	V178F	V	F	0.0216488	0.129968	-0.0850818	-0.0277159	0.00970474	FUNC
178	V178P	V	P	-0.0559405	-0.146964	-0.273124	-0.0887066	-0.141184	FUNC
178	V178S	V	S	-0.229745	-0.0741303	0.329393	0.175203	0.0501802	FUNC
178	V178*	V	*	-1.97089	-2.12717	-1.73576	-2.34969	-2.04588	LOF
178	V178T	V	T	-0.199123	NA	0.572944	0.142157	0.128994	FUNC
179	Y179A	Y	A	0.0492852	-0.0119607	0.0685984	-0.00885442	0.0242671	FUNC
179	Y179R	Y	R	-0.0972811	-0.01365	0.140197	-0.0898662	-0.0151502	FUNC
179	Y179N	Y	N	-0.221297	NA	0.322424	0.451273	0.1381	FUNC
179	Y179D	Y	D	-0.103776	-0.315941	0.18232	0.17542	-0.0154941	FUNC
179	Y179C	Y	C	-0.732591	-0.113492	0.523907	0.337154	0.00374447	FUNC
179	Y179Q	Y	Q	-0.166678	-0.270797	0.336214	0.390398	0.0722842	FUNC
179	Y179E	Y	E	0.0731281	-0.0395579	-0.0110045	0.113826	0.0340978	FUNC
179	Y179G	Y	G	-0.0813719	-0.23319	-0.000462523	0.0682605	-0.0616909	FUNC
179	Y179L	Y	L	0.135653	-0.0746847	0.046615	0.0762939	0.0459693	FUNC
179	Y179M	Y	M	-0.0885697	NA	0.345328	0.148606	0.101341	FUNC
179	Y179F	Y	F	-0.427846	-0.208645	0.258801	0.256803	-0.0302218	FUNC
179	Y179P	Y	P	-0.0176454	-0.201838	-0.0834116	-0.0517491	-0.088661	FUNC
179	Y179S	Y	S	-0.0950487	0.00357825	-0.0019641	0.174135	0.0201751	FUNC
179	Y179T	Y	T	0.10343	-0.247266	0.015126	0.377905	0.0622986	FUNC
179	Y179V	Y	V	-0.107293	-0.245192	0.219995	0.0241238	-0.0270914	FUNC
181	E181A	E	A	-0.434022	-0.225627	-0.40519	-0.112128	-0.294242	FUNC
181	E181R	E	R	-0.116213	-0.0885004	-0.396371	0.0591129	-0.135493	FUNC
181	E181C	E	C	-0.269628	-0.43643	-0.289004	-0.0236378	-0.254675	FUNC
181	E181G	E	G	-0.0509414	-0.129596	-0.137158	0.0567388	-0.0652392	FUNC
181	E181I	E	I	0.134119	-0.311573	-0.358237	0.0297017	-0.126497	FUNC
181	E181L	E	L	-0.0853943	-0.1509	0.169631	0.0792326	0.00314221	FUNC
181	E181F	E	F	0.0865873	-0.353613	0.150647	0.52791	0.102883	FUNC
181	E181P	E	P	-0.149068	0.085815	-0.160868	0.242548	0.00460665	FUNC
181	E181S	E	S	-0.209993	0.0568063	0.0918524	-0.205239	-0.0666434	FUNC
181	E181T	E	T	-0.129694	-0.375447	-0.138371	0.0277476	-0.153941	FUNC
181	E181Y	E	Y	-0.0998401	-0.665467	0.220383	-0.161217	-0.176535	FUNC
181	E181V	E	V	-0.236532	-0.253138	0.16692	0.0815195	-0.0603077	FUNC
182	L182A	L	A	-0.00846241	-0.123031	-0.178712	0.0387826	-0.0678559	FUNC
182	L182R	L	R	-0.133092	-0.110391	-0.132363	-0.0185062	-0.098588	FUNC
182	L182D	L	D	-0.0920033	NA	-0.101881	-0.162356	-0.08906	FUNC
182	L182E	L	E	0.190321	-0.210477	0.197105	0.0281113	0.051265	FUNC
182	L182G	L	G	-0.0268537	-0.247026	-0.167583	-0.163006	-0.151117	FUNC
182	L182P	L	P	-0.0676708	-0.0284657	-0.296843	0.0858025	-0.0767942	FUNC
183	G183A	G	A	-0.0459971	0.0531862	-0.099229	0.0977862	0.00143659	FUNC
183	G183R	G	R	0.0124103	-0.219101	-0.157828	0.223376	-0.0352857	FUNC
183	G183D	G	D	0.18668	NA	-0.0368894	0.125167	0.0687393	FUNC
183	G183C	G	C	0.0616746	-0.366696	-0.825705	-0.203008	-0.333434	FUNC
183	G183E	G	E	-0.0807298	-0.071778	0.0588728	0.0233885	-0.0175616	FUNC
183	G183H	G	H	-0.0264046	-0.185261	-0.401274	0.266901	-0.0865095	FUNC
183	G183I	G	I	-0.176686	NA	0.0452243	0.0609087	-0.0176382	FUNC
183	G183L	G	L	0.118988	-0.0182036	-0.342465	0.0555265	-0.0465386	FUNC
183	G183M	G	M	-0.25304	-0.0764951	-0.17579	0.23668	-0.0671615	FUNC
183	G183F	G	F	-0.0381028	-0.31757	-0.203241	0.0274039	-0.132877	FUNC
183	G183P	G	P	-0.106132	-0.173036	0.159901	0.154614	0.00883696	FUNC
183	G183S	G	S	-0.182726	-0.0779342	-0.125367	-0.103929	-0.122489	FUNC
183	G183T	G	T	-0.00873172	0.0107118	-0.156898	-0.10521	-0.0650321	FUNC
183	G183W	G	W	-0.16013	-0.200061	0.147805	0.279219	0.0167083	FUNC
183	G183V	G	V	-0.175724	-0.158502	-0.220607	-0.0158892	-0.142681	FUNC
184	S184A	S	A	-0.133045	-0.256584	-0.0441254	-0.096479	-0.132558	FUNC
184	S184R	S	R	-0.0990178	-0.438491	0.0130075	0.0673382	-0.114291	FUNC
184	S184Q	S	Q	-0.0843069	-0.0589365	0.00863553	0.3724	0.0594479	FUNC
184	S184E	S	E	-0.0173827	-0.219009	-0.189593	0.132016	-0.0734922	FUNC
184	S184G	S	G	-0.152135	-0.179271	-0.150605	0.0772293	-0.101195	FUNC
184	S184L	S	L	0.00712575	-0.115649	0.0665613	0.0384597	-0.00087548	FUNC
184	S184M	S	M	-0.0659954	0.00965107	-0.48412	-0.151551	-0.173004	FUNC
184	S184P	S	P	-0.0774282	0.0446403	-0.138417	-0.124704	-0.0739773	FUNC
184	S184W	S	W	-0.035614	-0.0920568	0.102379	0.0108426	-0.00361234	FUNC
184	S184V	S	V	-0.223526	-0.0749418	0.138874	0.0300041	-0.0323974	FUNC
185	D185A	D	A	0.0024564	-0.493239	0.0604615	0.0732695	-0.0892629	FUNC
185	D185R	D	R	-0.190906	-0.137881	-0.0169242	-0.0197734	-0.0913713	FUNC
185	D185C	D	C	0.285253	NA	0.150284	-0.412132	0.00585113	FUNC
185	D185E	D	E	-0.552138	-0.000335115	0.00902129	-0.0315952	-0.143762	FUNC
185	D185G	D	G	-0.109282	-0.120666	-0.0181642	0.156907	-0.0228012	FUNC
185	D185L	D	L	-0.0678693	-0.0659714	0.000109375	-0.0922374	-0.0564922	FUNC
185	D185K	D	K	0.0876985	-0.197787	0.0133767	0.108309	0.00289926	FUNC
185	D185P	D	P	0.164863	-0.111272	0.357031	0.0886417	0.124816	FUNC
185	D185S	D	S	0.0717781	-0.3281	0.232999	-0.0156045	-0.00973189	FUNC
185	D185T	D	T	-0.0552645	-0.283508	-0.245234	-0.0602269	-0.161058	FUNC
185	D185W	D	W	-0.468771	0.0577034	-0.349437	0.0281197	-0.183096	FUNC
185	D185Y	D	Y	-0.341012	NA	0.242521	-0.112245	-0.052684	FUNC
185	D185V	D	V	-0.176572	-0.0583609	-0.00838431	0.0114416	-0.057969	FUNC
186	S186A	S	A	-0.215399	-0.099232	0.133423	-0.0340261	-0.0538086	FUNC
186	S186R	S	R	-0.0828088	0.0469812	-0.0663378	0.0149271	-0.0218096	FUNC
186	S186D	S	D	-0.179859	-0.17866	0.149328	-0.136134	-0.0863311	FUNC
186	S186C	S	C	-0.424831	NA	-0.146864	0.335262	-0.0591084	FUNC
186	S186Q	S	Q	-0.112637	-0.166999	-0.199113	-0.032859	-0.127902	FUNC
186	S186E	S	E	-0.241414	-0.00949574	0.093688	0.259289	0.0255168	FUNC
186	S186G	S	G	-0.108084	-0.0379918	0.0317817	0.0142963	-0.0249994	FUNC
186	S186I	S	I	-0.0901485	-0.269087	-0.317055	-0.0572735	-0.183391	FUNC
186	S186L	S	L	-0.220144	-0.241045	-0.367233	0.0188766	-0.202386	FUNC
186	S186K	S	K	-0.171964	-0.382619	-0.197997	0.0668095	-0.171443	FUNC
186	S186M	S	M	0.139185	0.386759	-0.0521528	0.00360977	0.11935	FUNC
186	S186P	S	P	-0.212791	0.0228123	-0.330261	0.142486	-0.0944386	FUNC
186	S186T	S	T	0.0271492	-0.156682	0.340974	0.302238	0.12842	FUNC
186	S186V	S	V	-0.167305	-0.39567	-0.0465882	0.00286894	-0.151674	FUNC
188	E188A	E	A	-0.100703	0.0359135	-0.288803	-0.0498722	-0.100866	FUNC
188	E188R	E	R	-0.049685	-0.0955154	-0.0352254	-0.0115166	-0.0479856	FUNC
188	E188N	E	N	0.170795	NA	-0.139845	0.0513347	0.0205712	FUNC
188	E188D	E	D	-0.393865	-0.0761636	-0.00537306	-0.177713	-0.163279	FUNC
188	E188Q	E	Q	-0.177718	-0.0740286	-0.237972	0.250591	-0.0597819	FUNC
188	E188G	E	G	-0.10925	0.0586047	0.0705331	0.123499	0.0358467	FUNC
188	E188H	E	H	0.379675	-0.0404211	-0.178451	-0.15686	0.000985803	FUNC
188	E188I	E	I	-0.120537	0.000685933	-0.281526	0.082321	-0.0797638	FUNC
188	E188L	E	L	-0.0246305	-0.130177	-0.0602993	0.111744	-0.0258405	FUNC
188	E188K	E	K	-0.441925	0.163808	-0.117218	0.142034	-0.0633254	FUNC
188	E188M	E	M	-0.184148	-0.144196	-0.0553275	0.175115	-0.0521389	FUNC
188	E188P	E	P	0.199114	-0.157259	0.0428191	0.160218	0.0612231	FUNC
188	E188S	E	S	-0.263902	-0.0252115	0.170237	0.0152195	-0.0259141	FUNC
188	E188T	E	T	0.0105277	0.0966654	0.111313	0.038208	0.0641786	FUNC
188	E188Y	E	Y	-0.270371	-0.057365	-0.25352	-0.41801	-0.249817	FUNC
188	E188V	E	V	-0.115245	-0.018627	-0.0901282	0.0358486	-0.0470379	FUNC
189	D189A	D	A	0.0295846	-0.100008	-0.130403	0.0808852	-0.0299854	FUNC
189	D189R	D	R	-0.542658	-0.0708318	-0.10799	0.023658	-0.174455	FUNC
189	D189C	D	C	0.147143	NA	-0.0734894	-0.209744	-0.0340227	FUNC
189	D189E	D	E	-0.057235	NA	-0.781093	-0.171522	-0.252463	FUNC
189	D189G	D	G	-0.058976	-0.160116	-0.330205	0.0436259	-0.126418	FUNC
189	D189L	D	L	-0.0811254	-0.0915563	-0.121544	0.0294434	-0.0661956	FUNC
189	D189M	D	M	-0.292504	-0.173667	0.155374	NA	-0.0776993	FUNC
189	D189P	D	P	-0.388329	0.070333	-0.27316	-0.0946394	-0.171449	FUNC
189	D189S	D	S	0.3801	-0.0654383	0.14797	0.123516	0.146537	FUNC
189	D189V	D	V	-0.179169	0.0186424	-0.102485	0.133461	-0.0323879	FUNC
190	T190A	T	A	-0.0774639	-0.0637056	0.300743	0.139833	0.0748517	FUNC
190	T190R	T	R	-0.161066	0.0236073	0.116878	0.303095	0.0706285	FUNC
190	T190D	T	D	-0.15718	NA	-0.32324	0.0938176	-0.0966506	FUNC
190	T190E	T	E	-0.462021	-0.0293198	0.183833	-0.106633	-0.103535	FUNC
190	T190G	T	G	-0.280998	-0.0867726	0.107617	0.0309887	-0.0572912	FUNC
191	V191A	V	A	-0.186545	-0.379537	0.11321	0.15112	-0.075438	FUNC
191	V191R	V	R	0.012062	0.0118878	0.0360695	-0.19376	-0.0334351	FUNC
191	V191N	V	N	-0.153905	-0.512961	-0.0235017	NA	-0.172592	FUNC
191	V191D	V	D	-0.0852431	-0.215083	-0.181579	0.370728	-0.0277943	FUNC
191	V191C	V	C	0.334707	NA	0.241526	-0.0261188	0.137529	FUNC
191	V191Q	V	Q	-0.263892	-0.319112	0.325391	-0.211	-0.117153	FUNC
191	V191E	V	E	-0.280621	-0.208414	-0.110481	0.185116	-0.1036	FUNC
191	V191G	V	G	-0.0484592	-0.16072	-0.144256	0.233664	-0.0299429	FUNC
191	V191L	V	L	-0.223782	0.0335541	0.302246	0.00170159	0.0284298	FUNC
191	V191M	V	M	-0.218995	NA	-0.136057	-0.185155	-0.135052	FUNC
191	V191S	V	S	0.170146	-0.15228	-0.123534	0.0225342	-0.0207834	FUNC
191	V191W	V	W	0.0503257	-0.189721	-0.0540146	0.107389	-0.0215053	FUNC
194	A194E	A	E	-0.194543	NA	-0.35672	0.221808	-0.0823637	FUNC
194	A194G	A	G	0.0496998	0.247479	0.126191	0.436837	0.215052	FUNC
195	T195E	T	E	0.19344	0.319378	0.132797	0.261226	0.22671	FUNC
195	T195G	T	G	0.346255	NA	-0.165435	0.396573	0.144348	FUNC
196	Y196A	Y	A	0.589087	0.133869	-0.016524	0.220103	0.231634	FUNC
196	Y196R	Y	R	0.130726	0.0495915	-0.157991	-0.0286235	-0.00157425	FUNC
196	Y196N	Y	N	0.191223	-0.100955	-0.0379095	0.245833	0.074548	FUNC
196	Y196P	Y	P	0.00322164	0.180772	-0.166979	0.110914	0.0319825	FUNC
196	Y196T	Y	T	0.143248	-0.0442404	-0.0549908	-0.0025879	0.0103571	FUNC
198	S198A	S	A	-0.431882	0.0125801	-0.238971	0.0175603	-0.160178	FUNC
198	S198R	S	R	0.0402653	0.0613393	0.0785655	-0.111103	0.0172667	FUNC
198	S198N	S	N	-0.0234244	0.0612426	0.0590121	-0.0909088	0.00148036	FUNC
198	S198L	S	L	0.290193	0.254561	0.0660837	0.119692	0.182632	FUNC
199	V199D	V	D	-0.481868	-0.188632	-0.231805	-0.189558	-0.272966	FUNC
199	V199T	V	T	-0.303627	-0.0510061	NA	0.0388514	-0.0789454	FUNC
200	G200Q	G	Q	0.184478	NA	-0.0482547	0.228759	0.0912457	FUNC
200	G200V	G	V	-0.100689	-0.182724	0.273634	0.280063	0.0675711	FUNC
202	Q202R	Q	R	-0.0192542	-0.158955	0.0575251	-0.0120747	-0.0331896	FUNC
202	Q202H	Q	H	0.0627256	0.0960766	-0.0467859	-0.267637	-0.0389051	FUNC
202	Q202F	Q	F	-0.0758914	-0.26174	-0.233882	-0.548397	-0.279978	FUNC
203	E203K	E	K	-0.0420988	-0.351002	0.0417486	-0.106747	-0.114525	FUNC
205	L205E	L	E	0.0679747	-0.102113	-0.134025	0.0817963	-0.0215918	FUNC
205	L205G	L	G	-0.505074	NA	-0.0557652	0.125998	-0.10871	FUNC
206	Q206A	Q	A	0.0292852	0.135934	-0.34078	0.171348	-0.00105324	FUNC
207	I207A	I	A	-0.204604	-0.246301	-0.0596228	0.0510173	-0.114878	FUNC
207	I207G	I	G	-0.121098	-0.425348	-0.200829	0.119537	-0.156934	FUNC
208	T208A	T	A	0.460331	NA	0.356047	0.358127	0.293626	FUNC
208	T208R	T	R	0.0323476	-0.19678	0.0754115	0.193385	0.0260911	FUNC
208	T208C	T	C	-0.292327	NA	-0.581989	-0.438811	-0.328282	FUNC
208	T208E	T	E	-0.109018	0.262527	-0.152567	0.301749	0.0756726	FUNC
208	T208G	T	G	0.108508	-0.0387414	0.0646514	0.0288427	0.0408152	FUNC
208	T208I	T	I	0.1565	NA	0.215518	0.184735	0.139188	FUNC
208	T208M	T	M	0.0783139	0.18715	-0.256939	-0.0673218	-0.014699	FUNC
208	T208V	T	V	0.0497272	-0.105088	-0.247464	0.0718632	-0.0577403	FUNC
209	P209R	P	R	-0.0746719	0.345668	-0.177827	0.00427204	0.0243603	FUNC
209	P209H	P	H	-0.0992638	0.625008	0.105925	0.341074	0.243186	FUNC
209	P209L	P	L	-0.404762	-0.196078	-0.191153	-0.445409	-0.30935	FUNC
210	Q210L	Q	L	-0.152535	-0.00420886	0.13822	-0.0709732	-0.0223744	FUNC
211	G211A	G	A	-0.0899611	0.121128	0.0843728	0.0959796	0.0528798	FUNC
212	T212G	T	G	0.0126216	0.00803396	0.335048	0.0561205	0.102956	FUNC
212	T212V	T	V	-0.340341	NA	-0.332878	0.0970449	-0.144043	FUNC
213	R213N	R	N	-0.0926736	-0.065566	-0.0247405	-0.1724	-0.0888452	FUNC
213	R213G	R	G	-0.172593	-0.0538392	0.053202	-0.242115	-0.103836	FUNC
213	R213L	R	L	-0.0670486	0.324172	0.224113	-0.242086	0.0597876	FUNC
213	R213F	R	F	0.247958	-0.186372	0.00405096	0.178985	0.0611556	FUNC
213	R213P	R	P	-0.0883423	NA	-0.370925	-0.206304	-0.166393	FUNC
213	R213S	R	S	0.00874853	-0.0867748	-0.391943	-0.22852	-0.174622	FUNC
213	R213V	R	V	-0.103624	NA	-0.506118	-0.202484	-0.203056	FUNC
214	D214I	D	I	-0.0301094	-0.075363	0.0324586	-0.0230582	-0.024018	FUNC
214	D214Y	D	Y	0.0243692	0.10468	-0.0660812	-0.339803	-0.0692087	FUNC
215	E215G	E	G	-0.345256	-0.0964371	-0.112794	-0.122407	-0.169224	FUNC
216	I216L	I	L	-0.328188	0.105265	0.0513993	0.269653	0.0245324	FUNC
216	I216F	I	F	0.182868	0.302416	0.0116699	0.0184139	0.128842	FUNC
217	S217R	S	R	-0.130077	0.0613325	-0.360559	0.162067	-0.0668091	FUNC
217	S217C	S	C	0.0402054	0.00273841	0.0514521	-0.0538768	0.0101298	FUNC
218	L218R	L	R	-0.0326303	0.143112	-0.148943	0.181748	0.0358215	FUNC
221	A221R	A	R	-0.160089	-0.050436	-0.367036	-0.0706572	-0.162055	FUNC
221	A221H	A	H	-0.364969	-0.0832007	NA	0.219966	-0.0570509	FUNC
221	A221V	A	V	0.386692	NA	0.138389	-0.373295	0.0379465	FUNC
222	K222S	K	S	-0.0295878	-0.0374058	-0.264277	-0.117017	-0.112072	FUNC
223	K223V	K	V	0.126	-0.0456807	-0.433046	-0.455795	-0.202131	FUNC
224	A224Q	A	Q	-0.252661	0.257204	0.0712811	0.0106181	0.0216106	FUNC
224	A224L	A	L	-0.214078	NA	0.322383	0.447818	0.139031	FUNC
224	A224S	A	S	-0.0659156	-0.197427	-0.155855	-0.125377	-0.136144	FUNC
224	A224V	A	V	-0.153463	0.0746174	0.279174	0.030988	0.0578292	FUNC
225	A225C	A	C	-0.0935944	NA	-0.500413	-0.309257	-0.225816	FUNC
225	A225L	A	L	0.0211725	-0.119151	0.264808	-0.108169	0.014665	FUNC
225	A225V	A	V	-0.258546	-0.505821	-0.0194319	-0.00546211	-0.197315	FUNC
226	C226R	C	R	-0.0474626	-0.0984233	NA	0.193028	0.0117855	FUNC
226	C226G	C	G	-0.108515	-0.277763	-0.0267846	-0.138959	-0.138005	FUNC
226	C226T	C	T	-0.622197	-0.797354	-0.673984	-0.4349	-0.632109	LOF
226	C226V	C	V	0.0872154	0.143672	0.429553	0.154728	0.203792	FUNC
227	E227R	E	R	0.0869978	NA	-0.258353	0.321514	0.0375398	FUNC
227	E227C	E	C	-0.327106	-0.135108	0.113442	0.34908	7.72387e-05	FUNC
227	E227G	E	G	0.0684788	0.0124355	-0.342433	-0.0297137	-0.0728081	FUNC
227	E227H	E	H	-0.0806492	0.0962775	0.00326449	0.0270549	0.0114869	FUNC
227	E227L	E	L	0.0488882	-0.0336423	0.0360265	-0.176051	-0.0311946	FUNC
227	E227M	E	M	-0.0150416	0.200208	0.0642407	0.153445	0.100713	FUNC
227	E227F	E	F	0.064479	0.224723	-0.104231	0.133372	0.0795856	FUNC
227	E227P	E	P	-0.238989	-0.0217172	0.362915	-0.0730686	0.00728505	FUNC
227	E227T	E	T	-0.322155	-0.136853	-0.526962	-0.129486	-0.278864	FUNC
227	E227V	E	V	-0.0742065	0.116538	0.113725	0.13614	0.0730491	FUNC
229	S229G	S	G	0.0541829	0.216726	0.198352	0.134946	0.151052	FUNC
229	S229P	S	P	-0.55165	-0.131884	-0.25906	-0.252742	-0.298834	FUNC
230	E230D	E	D	0.196876	-0.0502438	-0.0591054	0.00891003	0.0241091	FUNC
230	E230P	E	P	0.00538372	NA	0.00757602	-0.531194	-0.129559	FUNC
230	E230V	E	V	-0.345851	-0.144896	-0.454931	-0.431548	-0.344306	FUNC
231	T231A	T	A	0.514606	-0.0834479	0.259805	-0.195274	0.123922	FUNC
231	T231R	T	R	-0.0637288	-0.380645	-0.123594	-0.169765	-0.184433	FUNC
232	D232L	D	L	-0.015093	0.107173	-0.0543215	-0.00175547	0.00900074	FUNC
232	D232T	D	T	-0.429341	-0.286181	NA	-0.18616	-0.225421	FUNC
232	D232V	D	V	0.130501	0.100459	-0.0397672	0.00223826	0.0483578	FUNC
233	V233R	V	R	-0.145888	-0.088102	-0.210022	-0.0355275	-0.119885	FUNC
233	V233G	V	G	0.249992	0.137475	-0.0114851	NA	0.0939955	FUNC
236	T236R	T	R	0.141209	0.110924	-0.0340826	-0.0768586	0.0352978	FUNC
236	T236C	T	C	-0.0556455	0.432315	NA	-0.0623641	0.0785765	FUNC
236	T236L	T	L	-0.281302	0.0394149	-0.193845	-0.252417	-0.172037	FUNC
236	T236K	T	K	0.186233	-0.0171825	NA	0.0745416	0.0608981	FUNC
237	E237A	E	A	0.216537	0.122393	-0.0348755	0.22079	0.131211	FUNC
237	E237G	E	G	0.520478	-0.0713765	NA	-0.189151	0.0649876	FUNC
237	E237V	E	V	0.383768	-0.000447172	NA	0.0471872	0.107627	FUNC
238	H238R	H	R	0.153103	0.0220164	0.0926432	0.0741206	0.0854709	FUNC
238	H238N	H	N	0.129735	0.108629	0.0641198	0.0164354	0.0797299	FUNC
238	H238D	H	D	0.0786645	0.0498883	0.022057	0.01153	0.040535	FUNC
238	H238C	H	C	-0.0723913	0.158862	0.325969	0.233228	0.161417	FUNC
238	H238E	H	E	-0.0445864	-0.0133339	-0.0368971	0.000661824	-0.0235389	FUNC
238	H238G	H	G	-0.113709	-0.000955298	-0.100354	-0.107197	-0.080554	FUNC
238	H238K	H	K	-0.363199	-0.247084	NA	0.247446	-0.0907093	FUNC
238	H238M	H	M	-0.192523	NA	-0.0932233	0.230199	-0.0138869	FUNC
238	H238S	H	S	-0.0406056	0.0854385	-0.238908	-0.107429	-0.075376	FUNC
238	H238T	H	T	0.122119	-0.193718	-0.105002	0.0333447	-0.035814	FUNC
238	H238V	H	V	0.105394	-0.0437137	0.119392	0.0880646	0.0672845	FUNC
239	H239A	H	A	-0.402889	-0.275045	-0.19555	-0.149375	-0.255714	FUNC
239	H239D	H	D	-0.087403	0.110144	0.30498	-0.156825	0.0427241	FUNC
239	H239G	H	G	-0.170553	0.039434	-0.00351257	-0.0760114	-0.0526606	FUNC
239	H239P	H	P	0.191748	0.0832472	0.17412	0.274131	0.180812	FUNC
239	H239S	H	S	-0.264458	0.0182526	-0.260762	-0.17581	-0.170694	FUNC
240	Q240C	Q	C	-0.393103	-0.0257053	-0.489127	-0.182272	-0.272552	FUNC
240	Q240G	Q	G	-0.0399122	-0.152352	-0.516697	-0.0843624	-0.198331	FUNC
242	S242V	S	V	0.0477207	0.242314	0.126187	-0.11671	0.0748779	FUNC
243	N243D	N	D	-0.113649	-0.0730306	0.0768358	-0.00875125	-0.0296486	FUNC
243	N243T	N	T	0.196135	0.0141486	0.0110712	-0.132622	0.0221833	FUNC
244	N244G	N	G	0.214198	0.0148471	0.153303	0.0110382	0.0983465	FUNC
244	N244H	N	H	-0.203369	0.0693307	NA	-0.596367	-0.182601	FUNC
245	D245N	D	N	0.131372	NA	0.0298481	0.101783	0.0657509	FUNC
246	L246A	L	A	-0.164215	-0.0647622	-0.173294	0.0585418	-0.0859324	FUNC
246	L246K	L	K	0.0468404	0.0173401	-0.660151	0.147874	-0.112024	FUNC
246	L246F	L	F	0.0827081	NA	-0.516707	-0.12602	-0.140005	FUNC
246	L246V	L	V	0.260583	0.134842	-0.153599	0.0830337	0.0812149	FUNC
247	N247A	N	A	-0.0424706	0.203619	0.151164	-0.0241445	0.0720419	FUNC
247	N247R	N	R	0.0588318	-0.113417	0.0529372	-0.249529	-0.0627942	FUNC
247	N247G	N	G	-0.0602904	0.0405667	0.0559465	0.170703	0.0517314	FUNC
247	N247H	N	H	0.3679	NA	-0.193323	0.223003	0.0993949	FUNC
247	N247I	N	I	-0.115913	0.100619	-0.28291	0.165475	-0.0331821	FUNC
247	N247L	N	L	0.0248677	-0.0451713	-0.0307219	0.22761	0.0441461	FUNC
247	N247P	N	P	-0.0538113	0.0888126	0.0949901	0.103431	0.0583557	FUNC
247	N247S	N	S	0.155463	-0.0584727	0.0889104	-0.198898	-0.00324927	FUNC
247	N247T	N	T	0.0762016	0.0894515	0.194474	0.37324	0.183342	FUNC
247	N247V	N	V	-0.0160154	-0.40332	-0.112223	-0.0964043	-0.156991	FUNC
248	T248A	T	A	0.26658	-0.0196105	-0.121698	0.0865763	0.0529618	FUNC
248	T248R	T	R	-0.221445	0.200509	0.250452	0.0109945	0.0601275	FUNC
248	T248C	T	C	0.201887	-0.00822309	-0.126453	0.0858312	0.0382603	FUNC
248	T248Q	T	Q	-0.323602	-0.213801	NA	0.242035	-0.073842	FUNC
248	T248E	T	E	-0.0629451	-0.10113	-0.0210207	-0.116112	-0.0753021	FUNC
248	T248G	T	G	0.118991	-0.25681	-0.250526	0.152699	-0.0589114	FUNC
248	T248H	T	H	0.290528	NA	0.00459457	-0.0885029	0.0516548	FUNC
248	T248I	T	I	-0.0371147	0.18146	0.157172	0.169641	0.11779	FUNC
248	T248L	T	L	0.161235	0.113324	0.192734	0.141256	0.152137	FUNC
248	T248K	T	K	0.14484	0.0692033	-0.197286	-0.279222	-0.0656159	FUNC
248	T248M	T	M	-0.327603	0.0596425	-0.0093251	-0.224384	-0.125417	FUNC
248	T248V	T	V	-0.117812	-0.192716	0.0248015	0.115962	-0.0424409	FUNC
250	E250A	E	A	0.127681	-0.0670623	-0.0283934	0.0209126	0.0132845	FUNC
250	E250R	E	R	0.0402081	-0.0012346	0.0333953	-0.128073	-0.013926	FUNC
250	E250Q	E	Q	-0.0541694	0.0494063	0.0771524	-0.0704531	0.000484034	FUNC
250	E250G	E	G	-0.106075	-0.0581396	-0.109955	-0.0862253	-0.0900987	FUNC
250	E250H	E	H	-0.0627984	0.051463	0.201596	0.0865027	0.0691908	FUNC
250	E250I	E	I	0.087411	0.121561	-0.0269206	0.0915223	0.0683935	FUNC
250	E250L	E	L	-0.16485	0.157944	-0.0836211	-0.0880386	-0.0446417	FUNC
250	E250M	E	M	0.0472073	-0.168183	-0.252787	-0.139277	-0.12826	FUNC
250	E250S	E	S	-0.180837	0.0669578	0.15426	0.0583662	0.0246867	FUNC
250	E250T	E	T	0.216837	NA	0.199961	0.337457	0.188564	FUNC
250	E250Y	E	Y	0.0698052	0.0330338	-0.0223602	-0.234951	-0.038618	FUNC
250	E250V	E	V	0.358647	0.281708	0.351568	0.22568	0.304401	FUNC
251	K251R	K	R	-0.00924954	0.1035	-0.0734446	-0.0100289	0.00269431	FUNC
251	K251C	K	C	0.00919298	NA	-0.10347	0.0570465	-0.00930751	FUNC
251	K251G	K	G	0.0225832	0.0022417	0.109344	0.0747249	0.0522234	FUNC
251	K251S	K	S	0.0722844	0.058274	0.2455	-0.0682509	0.0769518	FUNC
253	A253R	A	R	0.278697	0.0721459	0.00415965	0.150858	0.126465	FUNC
253	A253V	A	V	-0.28345	-0.110274	-0.30472	-0.203406	-0.225462	FUNC
254	A254G	A	G	0.155327	-0.386902	-0.0760896	-0.182932	-0.122649	FUNC
254	A254I	A	I	0.329142	0.126572	0.0583419	0.544167	0.264556	FUNC
255	E255R	E	R	-0.0847974	0.0645797	-0.143268	-0.0782969	-0.0604456	FUNC
255	E255G	E	G	0.0161673	-0.17079	-0.328284	-0.308558	-0.197866	FUNC
255	E255H	E	H	0.00987754	-0.0636245	-0.259149	0.0786078	-0.058572	FUNC
255	E255M	E	M	-0.124964	-0.0782146	0.25173	-0.0688654	-0.00507849	FUNC
255	E255S	E	S	-0.102773	-0.0166998	-0.406594	-0.111474	-0.159385	FUNC
256	R256A	R	A	0.0072197	0.204738	0.207648	0.0423101	0.115479	FUNC
256	R256G	R	G	0.0755715	-0.172416	-0.657695	-0.0746587	-0.2073	FUNC
256	R256S	R	S	0.0537542	0.0521779	0.280178	-0.0446214	0.0853721	FUNC
257	H257L	H	L	0.162762	-0.00194796	-0.17375	0.148187	0.0338128	FUNC
258	P258Q	P	Q	0.115578	NA	-0.240981	-0.230868	-0.0890677	FUNC
258	P258E	P	E	-0.00532762	0.166811	-0.0488338	0.162311	0.0687402	FUNC
258	P258V	P	V	-0.104521	-0.267686	-0.366994	-0.304191	-0.260848	FUNC
259	E259R	E	R	0.186936	-0.135567	-0.142353	-0.130631	-0.0554038	FUNC
259	E259C	E	C	0.0682199	0.114248	-0.623704	0.0624692	-0.0946916	FUNC
259	E259G	E	G	-0.0283443	0.232944	0.00788107	0.0784892	0.0727425	FUNC
259	E259H	E	H	0.176372	-0.280791	0.300359	0.0905375	0.0716195	FUNC
259	E259F	E	F	0.0137701	-0.155292	0.066352	0.317802	0.0606581	FUNC
259	E259S	E	S	-0.0872083	-0.051182	-0.151737	0.212447	-0.0194202	FUNC
259	E259V	E	V	-0.127313	0.0133725	0.104963	0.230498	0.0553802	FUNC
260	K260R	K	R	-0.676031	-0.22459	NA	-0.0759616	-0.244146	FUNC
261	Y261A	Y	A	0.0611248	0.169042	0.102612	-0.0281732	0.0761514	FUNC
261	Y261N	Y	N	0.195777	0.0506625	0.201354	0.0109288	0.114681	FUNC
261	Y261C	Y	C	0.122059	-0.181986	-0.0923632	-0.158272	-0.0776406	FUNC
261	Y261E	Y	E	-0.19131	0.0818607	-0.243284	-0.343348	-0.17402	FUNC
261	Y261G	Y	G	-0.0200297	0.0254541	-0.130699	0.107333	-0.00448547	FUNC
261	Y261H	Y	H	-0.222697	0.0602187	-0.12259	-0.261379	-0.136612	FUNC
261	Y261I	Y	I	-0.0582964	0.249924	0.0353822	-0.197921	0.0072722	FUNC
261	Y261M	Y	M	-0.00241266	-0.237592	-0.213417	0.164273	-0.072287	FUNC
261	Y261P	Y	P	-0.0920091	-0.203521	-0.156991	-0.172976	-0.156374	FUNC
261	Y261T	Y	T	0.26041	-0.0612924	0.324705	0.240047	0.190968	FUNC
261	Y261V	Y	V	-0.180736	0.104436	-0.163146	0.125289	-0.0285391	FUNC
262	Q262R	Q	R	0.22315	-0.147468	0.249852	0.017622	0.085789	FUNC
262	Q262N	Q	N	0.222263	0.173901	0.39018	-0.043214	0.185783	FUNC
262	Q262E	Q	E	0.0182057	0.133376	0.122178	0.0794136	0.0882935	FUNC
262	Q262G	Q	G	-0.0715669	0.174663	-0.110374	0.147424	0.0350367	FUNC
262	Q262I	Q	I	-0.0885527	-0.0369083	0.0577749	0.083404	0.00392946	FUNC
262	Q262F	Q	F	-0.0917648	NA	0.0305686	0.0995835	0.00959683	FUNC
262	Q262P	Q	P	0.0800184	0.211602	0.2156	0.456547	0.240942	FUNC
262	Q262S	Q	S	-0.272354	-0.0913711	0.391195	0.372254	0.099931	FUNC
262	Q262V	Q	V	0.357382	0.122781	0.0113413	0.270662	0.190542	FUNC
263	G263Y	G	Y	-0.0701113	0.11283	-0.138972	0.0199211	-0.0190833	FUNC
264	S264R	S	R	0.141343	0.135221	NA	-0.0769243	0.0499099	FUNC
264	S264D	S	D	0.0435339	0.12322	-0.205698	0.306323	0.0668446	FUNC
264	S264M	S	M	-0.187577	-0.217745	-0.027192	0.0250149	-0.101875	FUNC
264	S264V	S	V	0.295223	0.46988	0.0490563	0.161491	0.243913	FUNC
265	S265G	S	G	-0.0268552	0.136369	-0.317839	0.192736	-0.0038975	FUNC
265	S265Y	S	Y	0.399122	-0.117032	0.00779775	0.0481312	0.0845046	FUNC
266	V266G	V	G	-0.0295915	0.252009	0.0511301	0.122749	0.0990742	FUNC
266	V266P	V	P	-0.100894	0.0550889	-0.413699	-0.106509	-0.141503	FUNC
267	S267R	S	R	0.00952011	0.0736683	NA	-0.342172	-0.0647458	FUNC
267	S267G	S	G	-0.115431	0.192975	-0.0773148	0.0123887	0.00315458	FUNC
267	S267I	S	I	0.117344	0.194145	NA	0.188506	0.124999	FUNC
267	S267F	S	F	-0.314115	NA	0.036797	0.0973289	-0.0449974	FUNC
269	L269G	L	G	-0.110326	NA	-0.393027	-0.0173749	-0.130182	FUNC
269	L269I	L	I	-0.233836	-0.125284	0.0232433	0.0848195	-0.0627643	FUNC
269	L269W	L	W	-0.0662348	-0.143179	-0.029253	0.0829294	-0.0389343	FUNC
269	L269V	L	V	-0.0390503	-0.476548	-0.130972	-0.141896	-0.197117	FUNC
271	V271R	V	R	0.341298	0.320783	-0.00240444	0.247805	0.226871	FUNC
271	V271Q	V	Q	-0.258434	-0.256387	-0.218155	-0.265299	-0.249569	FUNC
271	V271G	V	G	-0.0813651	0.0672918	-0.0291955	-0.0589549	-0.0255559	FUNC
272	E272L	E	L	0.371087	0.271628	0.369412	0.410073	0.35555	FUNC
273	P273A	P	A	0.428301	0.0290508	0.113695	-0.0252996	0.136437	FUNC
273	P273G	P	G	-0.236453	0.326782	0.116599	0.113	0.0799821	FUNC
273	P273V	P	V	0.201326	-0.0618914	-0.0389784	0.124149	0.0561513	FUNC
275	G275R	G	R	0.0872222	0.0824691	-0.0259801	0.052524	0.0490588	FUNC
275	G275E	G	E	0.0526422	NA	0.28354	-0.186189	0.0374981	FUNC
276	T276R	T	R	0.0804491	0.181656	0.0379853	-0.0219438	0.0695368	FUNC
276	T276D	T	D	0.104212	NA	-0.694735	-0.190731	-0.195314	FUNC
276	T276E	T	E	0.0803812	0.255652	-0.0647481	-0.207769	0.0158789	FUNC
[truncated: 173 more rows]
