# Supplementary material for: DNA repair function scores for 2172 variants in the BRCA1 amino-terminus
Source: PLoS Genet. 2023 Aug 14;19(8):e1010739. doi: 10.1371/journal.pgen.1010739 (PMC10449183; doi:10.1371/journal.pgen.1010739)
Supplement: S2 Table — (XLSX) [file pgen.1010739.s006.xlsx]

## Sheet: Sheet1
Codon_Number	variantID	Functional_Score_2023	Functional_Score_2018	2023: FUNC/INT/LOF	2018: FUNC/LOF
2	D2A	0.182631	0	FUNC	FUNC
2	D2R	-0.00340046	0	FUNC	FUNC
2	D2G	-0.0233531	0	FUNC	FUNC
3	L3A	-0.0314989	0	FUNC	FUNC
3	L3E	0.127698	0	FUNC	FUNC
3	L3G	-0.0342625	1	FUNC	NA
3	L3V	0.123214	0	FUNC	FUNC
4	S4R	-0.00350206	0	FUNC	FUNC
4	S4G	-0.00388721	0	FUNC	FUNC
5	A5R	0.0228728	0	FUNC	FUNC
5	A5G	0.0516288	0	FUNC	FUNC
5	A5S	-0.0957596	0	FUNC	FUNC
5	A5V	-0.0276256	0	FUNC	FUNC
6	L6A	0.175694	0	FUNC	FUNC
6	L6R	-0.0336738	0	FUNC	FUNC
6	L6E	0.0847978	0	FUNC	FUNC
6	L6G	0.0208261	0	FUNC	FUNC
6	L6W	-0.0154809	0	FUNC	FUNC
6	L6V	0.0290412	0	FUNC	FUNC
7	R7A	0.00493644	0	FUNC	FUNC
7	R7Q	-0.0445157	0	FUNC	FUNC
7	R7E	-0.143391	0	FUNC	FUNC
7	R7G	-0.136027	1	FUNC	NA
7	R7V	0.113684	0	FUNC	FUNC
8	V8R	-0.0462733	0	FUNC	FUNC
8	V8G	-0.226017	0	FUNC	FUNC
9	E9G	-0.193172	0	FUNC	FUNC
10	E10G	-0.207634	0	FUNC	FUNC
10	E10T	0.145658	1	FUNC	NA
11	V11A	-0.180573	0	FUNC	FUNC
11	V11R	-0.881458	4	LOF	LOF
11	V11E	-1.08277	4	LOF	LOF
11	V11G	-0.553629	4	LOF	LOF
11	V11T	-0.0627048	0	FUNC	FUNC
14	V14A	-0.136925	1	FUNC	NA
14	V14R	-0.429997	2	FUNC	NA
14	V14G	-0.178841	0	FUNC	FUNC
14	V14M	-0.635239	3	LOF	LOF
15	I15G	-1.06062	4	LOF	LOF
15	I15S	-1.03085	4	LOF	LOF
15	I15V	-0.130355	0	FUNC	FUNC
16	N16A	-0.0989418	0	FUNC	FUNC
16	N16R	0.0227266	0	FUNC	FUNC
16	N16G	-0.0438504	0	FUNC	FUNC
17	A17R	0.0475317	0	FUNC	FUNC
17	A17G	0.0740381	0	FUNC	FUNC
17	A17L	-0.64853	1	LOF	NA
17	A17V	-0.104776	0	FUNC	FUNC
18	M18A	-0.364441	1	FUNC	NA
18	M18R	-1.05789	4	LOF	LOF
18	M18E	-1.16485	4	LOF	LOF
18	M18G	-0.948176	4	LOF	LOF
18	M18*	-1.06437	4	LOF	LOF
18	M18T	-1.14616	4	LOF	LOF
18	M18W	-0.59488	3	LOF	LOF
18	M18V	-0.38748	2	FUNC	NA
19	Q19R	0.0528019	0	FUNC	FUNC
19	Q19E	0.101472	0	FUNC	FUNC
19	Q19G	-0.0429262	0	FUNC	FUNC
19	Q19P	-0.770756	3	LOF	LOF
20	K20A	-0.436832	1	FUNC	NA
20	K20G	-0.0745012	0	FUNC	FUNC
20	K20L	0.285443	0	FUNC	FUNC
21	I21G	-0.086597	0	FUNC	FUNC
22	L22A	-0.23045	1	FUNC	NA
22	L22R	-1.02628	4	LOF	LOF
22	L22E	-0.995097	4	LOF	LOF
22	L22G	-0.599237	4	LOF	LOF
22	L22H	-0.930183	3	LOF	LOF
22	L22P	-0.972882	4	LOF	LOF
22	L22S	-0.598678	3	LOF	LOF
22	L22T	-0.419174	1	FUNC	NA
23	E23I	-0.15733	0	FUNC	FUNC
25	P25A	0.0135708	0	FUNC	FUNC
25	P25R	0.104524	0	FUNC	FUNC
25	P25D	-0.730981	1	LOF	NA
25	P25G	0.221703	0	FUNC	FUNC
25	P25K	0.0388639	0	FUNC	FUNC
25	P25S	-0.151085	0	FUNC	FUNC
26	I26R	-0.295651	1	FUNC	NA
26	I26G	-0.399874	3	FUNC	LOF
26	I26L	0.130821	0	FUNC	FUNC
26	I26F	-0.0814878	0	FUNC	FUNC
27	C27R	-1.10509	4	LOF	LOF
27	C27G	-0.798744	4	LOF	LOF
28	L28A	0.161117	0	FUNC	FUNC
28	L28R	0.190937	0	FUNC	FUNC
28	L28Q	0.20745	0	FUNC	FUNC
28	L28G	0.204033	0	FUNC	FUNC
28	L28W	-0.18139	0	FUNC	FUNC
28	L28V	0.025301	1	FUNC	NA
29	E29R	0.0813644	0	FUNC	FUNC
29	E29G	-0.0100974	0	FUNC	FUNC
29	E29V	0.125457	0	FUNC	FUNC
30	L30R	-0.185281	0	FUNC	FUNC
30	L30G	-0.196852	0	FUNC	FUNC
30	L30M	-0.151991	0	FUNC	FUNC
30	L30T	0.094265	0	FUNC	FUNC
30	L30V	-0.15643	0	FUNC	FUNC
31	I31R	-0.353677	2	FUNC	NA
31	I31E	-0.564356	3	LOF	LOF
31	I31G	-0.233123	1	FUNC	NA
31	I31K	-0.774655	2	LOF	NA
31	I31V	0.00284699	0	FUNC	FUNC
32	K32R	-0.00525947	0	FUNC	FUNC
32	K32Q	-0.346346	1	FUNC	NA
32	K32G	-0.104816	0	FUNC	FUNC
32	K32S	0.0822837	0	FUNC	FUNC
32	K32V	-0.250165	0	FUNC	FUNC
33	E33A	-0.025796	0	FUNC	FUNC
33	E33G	-0.420795	1	FUNC	NA
34	P34A	0.0319853	0	FUNC	FUNC
34	P34G	-0.232511	1	FUNC	NA
35	V35E	-0.897383	2	LOF	NA
35	V35G	-0.70125	3	LOF	LOF
37	T37R	-0.721183	3	LOF	LOF
37	T37G	0.172932	0	FUNC	FUNC
37	T37V	-0.116636	0	FUNC	FUNC
39	C39A	-0.956413	4	LOF	LOF
39	C39R	-0.946948	4	LOF	LOF
39	C39G	-0.8982	4	LOF	LOF
39	C39F	-0.850918	4	LOF	LOF
39	C39V	-1.2929	4	LOF	LOF
40	D40A	0.0702248	0	FUNC	FUNC
40	D40R	0.0286527	0	FUNC	FUNC
40	D40G	0.0171914	0	FUNC	FUNC
40	D40V	-0.00847084	0	FUNC	FUNC
41	H41A	-0.380231	1	FUNC	NA
41	H41R	-0.949953	3	LOF	LOF
41	H41C	-0.474598	2	INT	NA
41	H41E	-0.690325	2	LOF	NA
41	H41G	-0.398068	2	FUNC	NA
41	H41L	-1.17534	4	LOF	LOF
41	H41S	-0.62282	3	LOF	LOF
41	H41T	-0.912914	4	LOF	LOF
41	H41V	-1.09106	4	LOF	LOF
42	I42A	-0.361934	1	FUNC	NA
42	I42R	0.118812	0	FUNC	FUNC
42	I42L	-0.00800201	0	FUNC	FUNC
42	I42P	-0.21318	1	FUNC	NA
43	F43G	0.0324345	0	FUNC	FUNC
44	C44A	-0.416635	2	FUNC	NA
44	C44R	-1.14538	4	LOF	LOF
44	C44E	-1.11274	4	LOF	LOF
44	C44G	-0.0551008	0	FUNC	FUNC
44	C44P	-1.16968	4	LOF	LOF
45	K45R	-0.050675	0	FUNC	FUNC
45	K45G	-0.0441721	0	FUNC	FUNC
46	F46G	0.0807635	0	FUNC	FUNC
47	C47R	-0.506894	3	LOF	LOF
47	C47G	-0.989088	4	LOF	LOF
48	M48A	0.0568113	0	FUNC	FUNC
48	M48R	-0.835007	3	LOF	LOF
48	M48G	-0.0638615	0	FUNC	FUNC
48	M48V	-0.186446	1	FUNC	NA
50	K50A	0.0345025	0	FUNC	FUNC
50	K50G	0.1791	0	FUNC	FUNC
51	L51R	0.0657211	0	FUNC	FUNC
51	L51G	-0.0704928	0	FUNC	FUNC
52	L52R	-0.432099	1	FUNC	NA
52	L52G	-0.147653	0	FUNC	FUNC
52	L52T	-0.156527	1	FUNC	NA
53	N53R	-0.155135	1	FUNC	NA
53	N53D	0.0255647	0	FUNC	FUNC
53	N53G	0.00260701	0	FUNC	FUNC
53	N53S	0.0312631	0	FUNC	FUNC
53	N53W	-0.197872	1	FUNC	NA
53	N53V	0.07952	0	FUNC	FUNC
54	Q54L	0.109593	0	FUNC	FUNC
54	Q54V	0.00094713	0	FUNC	FUNC
55	K55R	0.0299193	0	FUNC	FUNC
55	K55G	0.0649642	0	FUNC	FUNC
55	K55L	0.102088	0	FUNC	FUNC
55	K55T	-0.0395439	0	FUNC	FUNC
55	K55V	-0.0474263	0	FUNC	FUNC
56	K56A	-0.112119	1	FUNC	NA
56	K56R	0.0746276	0	FUNC	FUNC
56	K56C	-0.299008	0	FUNC	FUNC
56	K56G	0.1943	0	FUNC	FUNC
56	K56V	-0.0165634	0	FUNC	FUNC
57	G57R	0.0509898	0	FUNC	FUNC
57	G57R	0.0509898	0	FUNC	FUNC
58	P58A	-0.103741	0	FUNC	FUNC
58	P58R	-0.0189931	0	FUNC	FUNC
58	P58G	0.0200919	0	FUNC	FUNC
59	S59R	0.065523	0	FUNC	FUNC
59	S59G	-0.0491516	1	FUNC	NA
60	Q60N	-0.0271687	0	FUNC	FUNC
60	Q60D	-0.08613	0	FUNC	FUNC
60	Q60G	-0.0778747	0	FUNC	FUNC
60	Q60L	0.0812346	0	FUNC	FUNC
60	Q60V	-0.0562894	0	FUNC	FUNC
61	C61G	-1.1396	4	LOF	LOF
61	C61V	-1.27547	4	LOF	LOF
63	L63G	0.0654705	0	FUNC	FUNC
65	K65A	0.109427	0	FUNC	FUNC
65	K65R	-0.0797367	0	FUNC	FUNC
65	K65G	0.212041	0	FUNC	FUNC
65	K65M	0.224344	0	FUNC	FUNC
66	N66A	0.0294626	0	FUNC	FUNC
66	N66R	-0.104527	0	FUNC	FUNC
66	N66G	-0.165831	1	FUNC	NA
66	N66L	-0.134734	0	FUNC	FUNC
66	N66F	-0.258758	1	FUNC	NA
66	N66V	0.137181	0	FUNC	FUNC
67	D67R	-0.195928	1	FUNC	NA
67	D67G	0.131706	0	FUNC	FUNC
68	I68A	-0.0784538	0	FUNC	FUNC
68	I68R	-0.929241	4	LOF	LOF
68	I68C	0.106308	0	FUNC	FUNC
68	I68G	-0.672341	4	LOF	LOF
68	I68V	0.121111	0	FUNC	FUNC
69	T69G	0.0513244	0	FUNC	FUNC
70	K70S	-0.414982	1	FUNC	NA
71	R71G	0.304786	0	FUNC	FUNC
72	S72G	0.0614237	0	FUNC	FUNC
73	L73R	-0.521544	2	LOF	NA
73	L73G	-0.217642	2	FUNC	NA
74	Q74G	-0.071404	0	FUNC	FUNC
75	E75G	0.0152164	0	FUNC	FUNC
76	S76R	-0.105459	0	FUNC	FUNC
76	S76E	-0.234367	0	FUNC	FUNC
76	S76G	-0.20289	1	FUNC	NA
77	T77A	0.0460267	0	FUNC	FUNC
77	T77R	0.0642094	0	FUNC	FUNC
77	T77G	0.0101473	0	FUNC	FUNC
77	T77M	-0.165869	0	FUNC	FUNC
77	T77V	0.0542677	0	FUNC	FUNC
78	R78G	-0.229854	1	FUNC	NA
78	R78S	0.152407	0	FUNC	FUNC
79	F79R	-0.555184	3	LOF	LOF
79	F79G	-0.16256	1	FUNC	NA
79	F79M	-0.0641306	0	FUNC	FUNC
79	F79S	-0.0734395	1	FUNC	NA
80	S80A	-0.0780069	0	FUNC	FUNC
80	S80R	0.0895513	0	FUNC	FUNC
80	S80E	-0.0965377	0	FUNC	FUNC
80	S80G	0.0705172	0	FUNC	FUNC
80	S80V	-0.151853	0	FUNC	FUNC
81	Q81E	-0.108011	0	FUNC	FUNC
81	Q81G	-0.063401	0	FUNC	FUNC
82	L82R	-1.24932	4	LOF	LOF
82	L82G	-0.695813	3	LOF	LOF
82	L82V	-0.00992396	0	FUNC	FUNC
83	V83G	-0.0403152	0	FUNC	FUNC
84	E84A	-0.0689816	0	FUNC	FUNC
84	E84R	0.0194676	0	FUNC	FUNC
84	E84G	0.00682683	0	FUNC	FUNC
85	E85G	0.138174	0	FUNC	FUNC
88	K88A	0.125618	0	FUNC	FUNC
88	K88G	-0.0058996	0	FUNC	FUNC
88	K88L	0.233001	0	FUNC	FUNC
88	K88V	-0.0255484	0	FUNC	FUNC
89	I89R	-1.00317	4	LOF	LOF
89	I89D	-1.80543	4	LOF	LOF
89	I89E	-0.857173	4	LOF	LOF
89	I89G	-0.301076	3	FUNC	LOF
89	I89S	-0.134138	0	FUNC	FUNC
90	I90G	-0.14604	0	FUNC	FUNC
90	I90T	-0.180092	0	FUNC	FUNC
90	I90V	0.00648759	0	FUNC	FUNC
92	A92G	-0.179795	0	FUNC	FUNC
92	A92M	-0.239035	1	FUNC	NA
92	A92T	-0.249734	1	FUNC	NA
93	F93G	-1.04389	4	LOF	LOF
94	Q94G	-0.0905005	0	FUNC	FUNC
95	L95R	-0.166822	0	FUNC	FUNC
95	L95E	0.00174096	0	FUNC	FUNC
95	L95G	-0.442816	3	FUNC	LOF
97	T97A	-0.355932	2	FUNC	NA
97	T97R	-0.259014	1	FUNC	NA
97	T97N	-0.649431	3	LOF	LOF
97	T97Q	-0.430016	2	FUNC	NA
97	T97E	-0.888443	4	LOF	LOF
97	T97G	-0.465751	4	FUNC	LOF
97	T97H	-0.693443	3	LOF	LOF
97	T97L	-0.142792	0	FUNC	FUNC
97	T97K	-0.468506	1	FUNC	NA
97	T97P	-1.3492	4	LOF	LOF
97	T97V	-0.165826	0	FUNC	FUNC
98	G98P	-0.857933	4	LOF	LOF
98	G98T	-0.166291	0	FUNC	FUNC
99	L99R	-0.0871618	0	FUNC	FUNC
99	L99D	-0.314546	0	FUNC	FUNC
99	L99G	-0.17085	2	FUNC	NA
99	L99S	-0.170457	1	FUNC	NA
99	L99V	-0.0536637	0	FUNC	FUNC
100	E100A	-0.150474	0	FUNC	FUNC
100	E100R	-0.0494678	0	FUNC	FUNC
100	E100N	-0.327933	1	FUNC	NA
100	E100C	-0.0504743	0	FUNC	FUNC
100	E100G	-0.104866	1	FUNC	NA
100	E100I	0.0853725	0	FUNC	FUNC
100	E100L	-0.0271311	0	FUNC	FUNC
100	E100P	0.101159	0	FUNC	FUNC
100	E100V	0.0460507	0	FUNC	FUNC
101	Y101A	-0.102917	0	FUNC	FUNC
101	Y101R	-0.165183	0	FUNC	FUNC
101	Y101Q	-0.186428	0	FUNC	FUNC
101	Y101E	-0.00550178	0	FUNC	FUNC
101	Y101G	-0.167787	0	FUNC	FUNC
102	A102R	-0.132773	0	FUNC	FUNC
102	A102D	-0.0860234	0	FUNC	FUNC
102	A102Q	-0.0193768	0	FUNC	FUNC
102	A102E	0.137658	0	FUNC	FUNC
102	A102G	-0.0460661	0	FUNC	FUNC
102	A102L	-0.103012	0	FUNC	FUNC
102	A102K	-0.0878632	0	FUNC	FUNC
102	A102P	0.118662	0	FUNC	FUNC
102	A102S	-0.0996616	0	FUNC	FUNC
102	A102T	0.00721235	0	FUNC	FUNC
102	A102V	0.0778205	0	FUNC	FUNC
103	N103A	-0.153064	0	FUNC	FUNC
103	N103R	0.0326208	0	FUNC	FUNC
103	N103E	-0.107756	0	FUNC	FUNC
103	N103G	-0.0442774	0	FUNC	FUNC
103	N103P	-0.0691641	0	FUNC	FUNC
103	N103S	-0.188048	0	FUNC	FUNC
103	N103T	-0.0885977	0	FUNC	FUNC
103	N103V	0.0173078	0	FUNC	FUNC
104	S104A	0.0350213	0	FUNC	FUNC
104	S104R	-0.115889	0	FUNC	FUNC
104	S104D	0.194018	0	FUNC	FUNC
104	S104E	-0.249554	0	FUNC	FUNC
104	S104G	-0.0489037	0	FUNC	FUNC
104	S104P	0.137294	0	FUNC	FUNC
104	S104*	-1.81793	4	LOF	LOF
104	S104T	-0.0233643	0	FUNC	FUNC
104	S104V	-0.0256708	0	FUNC	FUNC
105	Y105A	-0.0102563	0	FUNC	FUNC
105	Y105R	-0.00285771	0	FUNC	FUNC
105	Y105C	-0.121962	0	FUNC	FUNC
105	Y105G	-0.0370851	1	FUNC	NA
105	Y105L	0.0679901	0	FUNC	FUNC
105	Y105F	-0.160126	0	FUNC	FUNC
105	Y105P	0.119344	0	FUNC	FUNC
105	Y105S	0.0112177	0	FUNC	FUNC
105	Y105T	-0.204723	0	FUNC	FUNC
105	Y105V	-0.0052411	0	FUNC	FUNC
106	N106A	-0.0652788	0	FUNC	FUNC
106	N106R	-0.0312598	0	FUNC	FUNC
106	N106G	-0.0255223	0	FUNC	FUNC
106	N106L	0.0465253	0	FUNC	FUNC
106	N106F	-0.102839	0	FUNC	FUNC
106	N106P	0.074539	0	FUNC	FUNC
106	N106S	-0.243706	0	FUNC	FUNC
106	N106T	0.0707914	0	FUNC	FUNC
106	N106V	-0.141533	0	FUNC	FUNC
107	F107A	0.090082	0	FUNC	FUNC
107	F107E	-0.107869	0	FUNC	FUNC
107	F107G	-0.0992924	0	FUNC	FUNC
107	F107L	-0.209025	0	FUNC	FUNC
107	F107P	-0.0424381	0	FUNC	FUNC
107	F107S	-0.342066	1	FUNC	NA
107	F107V	-0.313539	0	FUNC	FUNC
108	A108R	-0.141277	0	FUNC	FUNC
108	A108C	-0.0106696	0	FUNC	FUNC
108	A108Q	-0.0621765	0	FUNC	FUNC
108	A108E	0.00644888	0	FUNC	FUNC
108	A108G	-0.0139672	0	FUNC	FUNC
108	A108L	-0.0308499	0	FUNC	FUNC
108	A108S	-0.0106912	0	FUNC	FUNC
108	A108V	-0.00628784	0	FUNC	FUNC
110	K110A	-0.115556	0	FUNC	FUNC
110	K110R	-0.39493	1	FUNC	NA
110	K110E	0.12088	0	FUNC	FUNC
110	K110G	-0.0769564	0	FUNC	FUNC
110	K110L	0.160346	0	FUNC	FUNC
110	K110S	-0.0903405	0	FUNC	FUNC
110	K110V	-0.227403	1	FUNC	NA
111	E111A	0.00430562	0	FUNC	FUNC
111	E111R	-0.0606423	1	FUNC	NA
111	E111N	0.0575817	0	FUNC	FUNC
111	E111D	0.101472	0	FUNC	FUNC
111	E111Q	-0.110324	0	FUNC	FUNC
111	E111G	-0.0418609	0	FUNC	FUNC
111	E111I	0.0951342	0	FUNC	FUNC
111	E111K	-0.0124467	0	FUNC	FUNC
111	E111F	-0.0677128	0	FUNC	FUNC
111	E111P	0.142309	0	FUNC	FUNC
111	E111S	-0.0825918	0	FUNC	FUNC
111	E111T	-0.0237654	0	FUNC	FUNC
111	E111V	-0.0833405	0	FUNC	FUNC
112	N112G	-0.192328	0	FUNC	FUNC
113	N113A	-0.121071	1	FUNC	NA
113	N113R	-0.184718	1	FUNC	NA
113	N113G	-0.0718242	0	FUNC	FUNC
113	N113L	-0.429872	1	FUNC	NA
113	N113S	-0.087267	0	FUNC	FUNC
114	S114A	-0.108302	0	FUNC	FUNC
114	S114R	-0.0471748	0	FUNC	FUNC
114	S114G	-0.0630287	0	FUNC	FUNC
115	P115A	-0.247991	0	FUNC	FUNC
115	P115R	0.0874956	0	FUNC	FUNC
115	P115Q	-0.0555199	0	FUNC	FUNC
115	P115G	0.00945455	0	FUNC	FUNC
115	P115L	-0.0834674	0	FUNC	FUNC
116	E116A	-0.0864678	0	FUNC	FUNC
116	E116R	-0.00383443	0	FUNC	FUNC
116	E116G	-0.06743	0	FUNC	FUNC
116	E116L	-0.0371623	0	FUNC	FUNC
116	E116M	-0.26082	1	FUNC	NA
116	E116P	-0.102662	0	FUNC	FUNC
116	E116T	-0.13467	1	FUNC	NA
116	E116V	-0.0968592	0	FUNC	FUNC
117	H117G	0.00581294	0	FUNC	FUNC
117	H117L	-0.2205	1	FUNC	NA
117	H117V	0.0154402	0	FUNC	FUNC
118	L118A	0.100042	0	FUNC	FUNC
118	L118R	0.0216617	0	FUNC	FUNC
118	L118Q	-0.187978	0	FUNC	FUNC
118	L118G	-0.0434349	1	FUNC	NA
118	L118P	-0.103427	0	FUNC	FUNC
120	D120A	-0.101753	0	FUNC	FUNC
120	D120R	-0.146162	0	FUNC	FUNC
120	D120N	-0.0990977	0	FUNC	FUNC
120	D120E	-0.0247384	0	FUNC	FUNC
120	D120G	-0.0410774	0	FUNC	FUNC
120	D120L	-0.0300057	0	FUNC	FUNC
120	D120M	0.155961	0	FUNC	FUNC
120	D120P	-0.0741504	0	FUNC	FUNC
120	D120S	-0.149586	0	FUNC	FUNC
120	D120T	-0.0309488	0	FUNC	FUNC
120	D120V	0.0110067	0	FUNC	FUNC
121	E121A	-0.077637	0	FUNC	FUNC
121	E121R	-0.0764388	0	FUNC	FUNC
121	E121G	-0.109873	0	FUNC	FUNC
121	E121L	-0.126884	0	FUNC	FUNC
121	E121P	-0.0166026	0	FUNC	FUNC
121	E121S	-0.00720315	0	FUNC	FUNC
121	E121V	-0.321944	0	FUNC	FUNC
122	V122R	-0.170754	0	FUNC	FUNC
122	V122E	-0.203588	0	FUNC	FUNC
122	V122G	-0.0825594	0	FUNC	FUNC
122	V122P	-0.0991168	0	FUNC	FUNC
122	V122S	-0.170064	0	FUNC	FUNC
122	V122T	-0.0316173	0	FUNC	FUNC
123	S123A	-0.208744	0	FUNC	FUNC
123	S123R	-0.103456	0	FUNC	FUNC
123	S123G	-0.0244253	0	FUNC	FUNC
123	S123L	-0.0616303	0	FUNC	FUNC
123	S123P	-0.116138	0	FUNC	FUNC
123	S123V	-0.154446	0	FUNC	FUNC
124	I124A	-0.156436	0	FUNC	FUNC
124	I124R	-0.0524412	0	FUNC	FUNC
124	I124D	-0.0863206	0	FUNC	FUNC
124	I124G	-0.132401	0	FUNC	FUNC
124	I124L	-0.0329566	0	FUNC	FUNC
124	I124K	-0.0525447	0	FUNC	FUNC
124	I124P	0.0405514	0	FUNC	FUNC
124	I124S	-0.116461	0	FUNC	FUNC
124	I124T	-0.0207985	0	FUNC	FUNC
124	I124V	0.0237797	0	FUNC	FUNC
125	I125A	-0.118124	1	FUNC	NA
125	I125R	-0.015682	0	FUNC	FUNC
125	I125C	-0.0497926	0	FUNC	FUNC
125	I125Q	-0.0726094	0	FUNC	FUNC
125	I125E	-0.0206264	0	FUNC	FUNC
125	I125G	-0.0147458	1	FUNC	NA
125	I125P	0.176432	0	FUNC	FUNC
125	I125V	-0.118575	0	FUNC	FUNC
126	Q126A	-0.0367104	1	FUNC	NA
126	Q126R	-0.07132	0	FUNC	FUNC
126	Q126E	-0.0519448	0	FUNC	FUNC
126	Q126G	0.0400992	0	FUNC	FUNC
126	Q126I	-0.151837	0	FUNC	FUNC
126	Q126K	0.0498042	0	FUNC	FUNC
126	Q126S	0.0964593	0	FUNC	FUNC
127	S127A	-0.105672	0	FUNC	FUNC
127	S127G	-0.0559477	0	FUNC	FUNC
128	M128A	-0.100102	1	FUNC	NA
128	M128R	-0.165455	1	FUNC	NA
128	M128E	-0.394876	2	FUNC	NA
128	M128G	-0.0136314	0	FUNC	FUNC
128	M128L	-0.0840161	0	FUNC	FUNC
128	M128K	-0.154513	0	FUNC	FUNC
128	M128P	-0.00112209	0	FUNC	FUNC
128	M128S	-0.0965595	0	FUNC	FUNC
128	M128T	-0.346681	0	FUNC	FUNC
128	M128V	-0.0860778	0	FUNC	FUNC
129	G129A	-0.00199902	0	FUNC	FUNC
129	G129R	-0.0197866	0	FUNC	FUNC
129	G129D	-0.0961455	0	FUNC	FUNC
129	G129L	-0.156712	0	FUNC	FUNC
129	G129K	-0.0168417	0	FUNC	FUNC
129	G129S	0.00646139	0	FUNC	FUNC
129	G129T	-0.0904379	0	FUNC	FUNC
129	G129V	0.0398936	0	FUNC	FUNC
130	Y130A	-0.0141122	0	FUNC	FUNC
130	Y130R	-0.163121	0	FUNC	FUNC
130	Y130C	-0.300386	0	FUNC	FUNC
130	Y130E	-0.00830357	0	FUNC	FUNC
130	Y130G	-0.070402	1	FUNC	NA
130	Y130L	-0.182438	0	FUNC	FUNC
130	Y130K	0.0713562	0	FUNC	FUNC
130	Y130P	-0.0858336	0	FUNC	FUNC
130	Y130S	0.0107842	0	FUNC	FUNC
130	Y130T	-0.102379	0	FUNC	FUNC
130	Y130V	-0.0424249	0	FUNC	FUNC
131	R131A	-0.0481857	0	FUNC	FUNC
131	R131N	-0.0762186	0	FUNC	FUNC
131	R131D	0.0506312	0	FUNC	FUNC
131	R131G	0.0100503	0	FUNC	FUNC
131	R131L	0.05527	0	FUNC	FUNC
131	R131P	0.060942	0	FUNC	FUNC
131	R131S	0.0536975	0	FUNC	FUNC
131	R131T	0.0839371	0	FUNC	FUNC
131	R131W	0.0491307	0	FUNC	FUNC
131	R131V	0.0648477	0	FUNC	FUNC
132	N132R	-0.0656252	0	FUNC	FUNC
132	N132E	-0.128332	0	FUNC	FUNC
132	N132G	-0.0388319	0	FUNC	FUNC
132	N132T	-0.242171	1	FUNC	NA
133	R133A	-0.0064822	0	FUNC	FUNC
133	R133Q	-0.0587587	0	FUNC	FUNC
133	R133E	-0.0401994	0	FUNC	FUNC
133	R133G	-0.0458574	0	FUNC	FUNC
133	R133H	0.113938	0	FUNC	FUNC
133	R133L	-0.0771885	0	FUNC	FUNC
133	R133P	-0.0813261	0	FUNC	FUNC
133	R133S	0.0277979	0	FUNC	FUNC
133	R133V	0.0063018	0	FUNC	FUNC
134	A134R	0.0136935	0	FUNC	FUNC
134	A134E	-0.0835464	0	FUNC	FUNC
134	A134G	-0.0305374	0	FUNC	FUNC
134	A134T	-0.175833	1	FUNC	NA
134	A134V	0.0124577	0	FUNC	FUNC
135	K135A	-0.0610433	0	FUNC	FUNC
135	K135R	-0.0102657	0	FUNC	FUNC
135	K135N	-0.160975	0	FUNC	FUNC
135	K135D	0.0400504	0	FUNC	FUNC
135	K135C	-0.16912	0	FUNC	FUNC
135	K135Q	0.123758	0	FUNC	FUNC
135	K135E	0.00393105	0	FUNC	FUNC
135	K135G	-0.00305718	0	FUNC	FUNC
135	K135H	-0.147319	0	FUNC	FUNC
135	K135I	-0.244977	1	FUNC	NA
135	K135L	0.0128046	0	FUNC	FUNC
135	K135M	0.280726	0	FUNC	FUNC
135	K135F	-0.0474612	0	FUNC	FUNC
135	K135P	0.0301855	0	FUNC	FUNC
135	K135S	-0.00810193	0	FUNC	FUNC
135	K135T	0.0190511	0	FUNC	FUNC
135	K135Y	-0.14835	0	FUNC	FUNC
135	K135V	0.0215735	0	FUNC	FUNC
136	R136G	0.038329	0	FUNC	FUNC
137	L137R	-0.0908494	0	FUNC	FUNC
137	L137E	-0.0848077	0	FUNC	FUNC
137	L137G	-0.023205	0	FUNC	FUNC
137	L137V	-0.0605516	0	FUNC	FUNC
138	L138A	0.041941	0	FUNC	FUNC
138	L138R	-0.00177805	0	FUNC	FUNC
138	L138D	-0.126968	0	FUNC	FUNC
138	L138E	0.0826781	0	FUNC	FUNC
138	L138G	-0.0961597	1	FUNC	NA
138	L138M	-0.0817167	0	FUNC	FUNC
138	L138P	-0.249419	0	FUNC	FUNC
138	L138T	-0.178049	0	FUNC	FUNC
138	L138V	0.0891237	0	FUNC	FUNC
139	Q139A	0.0841549	0	FUNC	FUNC
139	Q139R	0.073359	0	FUNC	FUNC
139	Q139G	-0.0601143	1	FUNC	NA
139	Q139L	0.109837	0	FUNC	FUNC
139	Q139F	-0.288268	0	FUNC	FUNC
139	Q139S	-0.223634	1	FUNC	NA
139	Q139W	-0.0563634	0	FUNC	FUNC
139	Q139V	-0.0636434	0	FUNC	FUNC
140	S140A	-0.0403239	0	FUNC	FUNC
140	S140R	-0.0678197	0	FUNC	FUNC
140	S140D	0.00474159	0	FUNC	FUNC
140	S140C	-0.136018	0	FUNC	FUNC
140	S140Q	0.0197168	0	FUNC	FUNC
140	S140E	-0.173837	1	FUNC	NA
140	S140G	0.0230498	0	FUNC	FUNC
140	S140H	-0.229815	0	FUNC	FUNC
140	S140I	-0.259347	1	FUNC	NA
140	S140L	-0.144936	0	FUNC	FUNC
140	S140P	-0.070989	1	FUNC	NA
140	S140T	-0.139573	0	FUNC	FUNC
140	S140W	-0.127707	1	FUNC	NA
140	S140V	-0.0116716	0	FUNC	FUNC
141	E141A	-0.0698567	0	FUNC	FUNC
141	E141R	-0.108608	0	FUNC	FUNC
141	E141Q	-0.109975	0	FUNC	FUNC
141	E141G	-0.0630204	0	FUNC	FUNC
141	E141K	-0.111585	0	FUNC	FUNC
141	E141S	-0.014563	0	FUNC	FUNC
141	E141T	-0.0641145	0	FUNC	FUNC
141	E141V	0.128266	0	FUNC	FUNC
142	P142A	-0.213198	0	FUNC	FUNC
142	P142R	-0.113759	0	FUNC	FUNC
142	P142D	0.140655	0	FUNC	FUNC
142	P142E	0.0415004	0	FUNC	FUNC
142	P142G	-0.0475325	0	FUNC	FUNC
142	P142I	-0.253641	1	FUNC	NA
142	P142K	-0.15681	0	FUNC	FUNC
142	P142T	0.0304838	0	FUNC	FUNC
142	P142V	-0.0430515	0	FUNC	FUNC
143	E143A	-0.0535584	0	FUNC	FUNC
143	E143R	-0.0609925	0	FUNC	FUNC
143	E143D	-0.150948	0	FUNC	FUNC
143	E143C	-0.220059	0	FUNC	FUNC
143	E143Q	0.0735875	0	FUNC	FUNC
143	E143G	-0.138319	0	FUNC	FUNC
143	E143L	0.00359014	1	FUNC	NA
143	E143F	-0.0886013	0	FUNC	FUNC
143	E143P	-0.179829	0	FUNC	FUNC
143	E143S	-0.28083	1	FUNC	NA
143	E143T	0.0290778	0	FUNC	FUNC
143	E143W	-0.0225589	0	FUNC	FUNC
143	E143Y	-0.0202997	0	FUNC	FUNC
143	E143V	-0.102496	0	FUNC	FUNC
144	N144A	-0.174831	0	FUNC	FUNC
144	N144R	0.0589898	0	FUNC	FUNC
144	N144E	-5.61185e-05	0	FUNC	FUNC
144	N144G	-0.0448111	0	FUNC	FUNC
144	N144S	-0.119783	1	FUNC	NA
144	N144V	-0.150244	0	FUNC	FUNC
145	P145A	-0.146566	0	FUNC	FUNC
145	P145R	-0.278988	2	FUNC	NA
145	P145Q	-0.163786	0	FUNC	FUNC
145	P145E	-0.0782533	0	FUNC	FUNC
145	P145G	-0.0108782	0	FUNC	FUNC
145	P145L	0.0390629	0	FUNC	FUNC
145	P145M	-0.0721231	0	FUNC	FUNC
145	P145F	-0.301047	0	FUNC	FUNC
145	P145V	0.0218863	0	FUNC	FUNC
146	S146A	0.0478177	0	FUNC	FUNC
146	S146R	0.0337211	0	FUNC	FUNC
146	S146G	-0.0391209	0	FUNC	FUNC
146	S146L	0.115559	0	FUNC	FUNC
146	S146P	-0.0647307	0	FUNC	FUNC
146	S146W	-0.10107	0	FUNC	FUNC
146	S146V	-0.0574723	0	FUNC	FUNC
147	L147A	0.0886538	0	FUNC	FUNC
147	L147R	-0.124426	0	FUNC	FUNC
147	L147Q	-0.214717	1	FUNC	NA
147	L147E	-0.143724	1	FUNC	NA
147	L147G	-0.0245608	0	FUNC	FUNC
147	L147K	0.0572352	0	FUNC	FUNC
147	L147S	-0.118262	0	FUNC	FUNC
147	L147W	-0.0237131	0	FUNC	FUNC
147	L147V	0.0463745	0	FUNC	FUNC
148	Q148A	0.191783	0	FUNC	FUNC
148	Q148R	-0.0339257	0	FUNC	FUNC
148	Q148C	0.0760261	0	FUNC	FUNC
148	Q148E	-0.109433	0	FUNC	FUNC
148	Q148G	-0.134753	0	FUNC	FUNC
148	Q148L	-0.0507947	0	FUNC	FUNC
148	Q148K	-0.141217	0	FUNC	FUNC
148	Q148P	-0.287014	0	FUNC	FUNC
148	Q148S	-0.0434256	0	FUNC	FUNC
148	Q148T	-0.00125553	0	FUNC	FUNC
148	Q148V	-0.00576411	0	FUNC	FUNC
149	E149A	-0.0585693	0	FUNC	FUNC
149	E149R	0.00510382	0	FUNC	FUNC
149	E149G	-0.0830521	0	FUNC	FUNC
149	E149P	-0.033052	0	FUNC	FUNC
149	E149S	-0.105387	0	FUNC	FUNC
149	E149T	-0.0907245	0	FUNC	FUNC
149	E149W	-0.226665	0	FUNC	FUNC
149	E149V	-0.0198893	0	FUNC	FUNC
150	T150R	0.0203312	0	FUNC	FUNC
150	T150G	0.019145	0	FUNC	FUNC
150	T150S	-0.117311	0	FUNC	FUNC
150	T150V	-0.159062	0	FUNC	FUNC
151	S151A	-0.293781	0	FUNC	FUNC
151	S151R	-0.0104984	0	FUNC	FUNC
151	S151Q	-0.0896424	0	FUNC	FUNC
151	S151E	0.00111602	0	FUNC	FUNC
151	S151G	-0.0281614	0	FUNC	FUNC
151	S151L	-0.0442002	0	FUNC	FUNC
151	S151W	0.0611933	0	FUNC	FUNC
151	S151V	-0.129785	0	FUNC	FUNC
152	L152A	-0.142368	0	FUNC	FUNC
152	L152R	0.000577229	0	FUNC	FUNC
152	L152D	-0.152394	1	FUNC	NA
152	L152Q	-0.0245766	0	FUNC	FUNC
152	L152G	-0.0492621	0	FUNC	FUNC
152	L152H	-0.116528	0	FUNC	FUNC
152	L152K	-0.381207	0	FUNC	FUNC
152	L152P	-0.124648	0	FUNC	FUNC
152	L152S	0.114063	0	FUNC	FUNC
152	L152*	-1.85175	4	LOF	LOF
152	L152T	-0.221831	1	FUNC	NA
152	L152V	-0.129871	0	FUNC	FUNC
153	S153A	-0.28428	0	FUNC	FUNC
153	S153R	-0.0777603	0	FUNC	FUNC
153	S153Q	-0.00267836	0	FUNC	FUNC
153	S153G	0.0277623	0	FUNC	FUNC
153	S153L	-0.119153	0	FUNC	FUNC
154	V154A	-0.0759384	0	FUNC	FUNC
154	V154R	-0.141006	0	FUNC	FUNC
154	V154C	-0.309517	0	FUNC	FUNC
154	V154E	-0.0596643	0	FUNC	FUNC
154	V154G	-0.0876744	0	FUNC	FUNC
154	V154K	0.0376784	0	FUNC	FUNC
154	V154P	-0.00369322	0	FUNC	FUNC
154	V154S	-0.037983	0	FUNC	FUNC
154	V154T	0.010315	0	FUNC	FUNC
155	Q155A	-0.128936	0	FUNC	FUNC
155	Q155R	-0.0349944	0	FUNC	FUNC
155	Q155N	-0.211775	0	FUNC	FUNC
155	Q155D	0.00822014	0	FUNC	FUNC
155	Q155C	-0.0138483	0	FUNC	FUNC
155	Q155E	-0.0722344	0	FUNC	FUNC
155	Q155G	0.00112689	0	FUNC	FUNC
155	Q155L	-0.219419	1	FUNC	NA
155	Q155K	-0.0205747	0	FUNC	FUNC
155	Q155M	-0.000966196	0	FUNC	FUNC
155	Q155P	-0.133491	0	FUNC	FUNC
155	Q155S	-0.0137082	0	FUNC	FUNC
155	Q155T	-0.062749	0	FUNC	FUNC
155	Q155V	-0.117012	0	FUNC	FUNC
156	L156A	-0.0292209	0	FUNC	FUNC
156	L156G	-0.119269	0	FUNC	FUNC
157	S157A	-0.0660032	0	FUNC	FUNC
157	S157R	0.0230932	0	FUNC	FUNC
157	S157G	-0.0922566	1	FUNC	NA
157	S157H	-0.176024	1	FUNC	NA
157	S157L	-0.124881	0	FUNC	FUNC
157	S157M	-0.0525268	0	FUNC	FUNC
157	S157F	0.0634418	0	FUNC	FUNC
157	S157P	-0.0142574	0	FUNC	FUNC
157	S157Y	0.149362	0	FUNC	FUNC
157	S157V	-0.0545976	0	FUNC	FUNC
158	N158A	0.0544352	0	FUNC	FUNC
158	N158R	-0.138766	1	FUNC	NA
158	N158C	-0.189362	0	FUNC	FUNC
158	N158G	-0.0419201	0	FUNC	FUNC
158	N158L	-0.446454	0	FUNC	FUNC
158	N158P	-0.0586041	0	FUNC	FUNC
158	N158S	0.0509102	0	FUNC	FUNC
158	N158W	0.0124618	0	FUNC	FUNC
158	N158V	-0.13978	0	FUNC	FUNC
159	L159A	0.0794277	0	FUNC	FUNC
159	L159R	-0.115054	0	FUNC	FUNC
159	L159G	-0.000483283	0	FUNC	FUNC
159	L159P	-0.261899	1	FUNC	NA
159	L159S	0.209227	0	FUNC	FUNC
159	L159V	0.0297493	0	FUNC	FUNC
160	G160A	-0.0977084	0	FUNC	FUNC
160	G160R	0.0192788	0	FUNC	FUNC
160	G160Q	-0.168666	2	FUNC	NA
160	G160M	-0.109848	0	FUNC	FUNC
160	G160P	-0.0314033	0	FUNC	FUNC
160	G160W	0.10477	0	FUNC	FUNC
161	T161A	-0.0906181	0	FUNC	FUNC
161	T161R	0.000340158	0	FUNC	FUNC
161	T161D	-0.0819137	0	FUNC	FUNC
161	T161E	0.0212107	0	FUNC	FUNC
161	T161G	-0.0261157	0	FUNC	FUNC
161	T161L	-0.0132691	0	FUNC	FUNC
161	T161P	0.175127	0	FUNC	FUNC
161	T161S	0.00679856	0	FUNC	FUNC
161	T161V	-0.150281	0	FUNC	FUNC
162	V162A	-0.0298615	0	FUNC	FUNC
162	V162R	-0.120775	0	FUNC	FUNC
162	V162N	-0.0557627	0	FUNC	FUNC
162	V162D	-0.226071	1	FUNC	NA
162	V162Q	-0.00988036	0	FUNC	FUNC
162	V162E	-0.0642314	1	FUNC	NA
162	V162G	-0.0522079	0	FUNC	FUNC
162	V162H	-0.116267	0	FUNC	FUNC
162	V162I	0.0689434	0	FUNC	FUNC
162	V162L	-0.150104	0	FUNC	FUNC
162	V162K	0.0701349	0	FUNC	FUNC
162	V162M	-0.167331	1	FUNC	NA
162	V162F	-0.146633	1	FUNC	NA
162	V162P	-0.0781788	0	FUNC	FUNC
162	V162S	-0.0213954	0	FUNC	FUNC
162	V162T	-0.235911	1	FUNC	NA
162	V162Y	-0.0828817	0	FUNC	FUNC
163	R163A	-0.00788562	0	FUNC	FUNC
163	R163E	-0.148876	1	FUNC	NA
163	R163G	-0.092975	0	FUNC	FUNC
163	R163I	0.205458	0	FUNC	FUNC
163	R163L	-0.00611087	0	FUNC	FUNC
163	R163S	0.0930817	0	FUNC	FUNC
163	R163T	-0.0441923	0	FUNC	FUNC
163	R163V	0.0366466	0	FUNC	FUNC
164	T164R	-0.139419	0	FUNC	FUNC
164	T164E	-0.166026	0	FUNC	FUNC
164	T164G	-0.00330383	0	FUNC	FUNC
164	T164L	-0.122045	0	FUNC	FUNC
165	L165A	0.131263	0	FUNC	FUNC
165	L165R	-0.0810012	0	FUNC	FUNC
165	L165D	-0.0373988	0	FUNC	FUNC
165	L165C	0.0283138	0	FUNC	FUNC
165	L165Q	0.0497977	0	FUNC	FUNC
165	L165G	-0.0658682	0	FUNC	FUNC
165	L165P	0.0542672	0	FUNC	FUNC
165	L165S	-0.0140605	0	FUNC	FUNC
165	L165V	-0.00446313	0	FUNC	FUNC
166	R166A	-0.0401839	0	FUNC	FUNC
166	R166D	-0.0460612	0	FUNC	FUNC
166	R166Q	-0.139292	0	FUNC	FUNC
166	R166E	-0.0282356	0	FUNC	FUNC
166	R166G	-0.114156	0	FUNC	FUNC
166	R166L	-0.0926728	0	FUNC	FUNC
166	R166P	-0.00240424	0	FUNC	FUNC
166	R166S	-0.180089	0	FUNC	FUNC
166	R166T	-0.0862032	0	FUNC	FUNC
166	R166V	-0.0856835	0	FUNC	FUNC
167	T167A	-0.0557929	0	FUNC	FUNC
167	T167R	-0.122834	1	FUNC	NA
167	T167C	-0.0927183	0	FUNC	FUNC
167	T167Q	0.0135414	0	FUNC	FUNC
167	T167E	0.00255175	0	FUNC	FUNC
167	T167G	-0.0954772	0	FUNC	FUNC
167	T167H	-0.0654263	1	FUNC	NA
167	T167I	-0.173071	0	FUNC	FUNC
167	T167L	-0.150309	0	FUNC	FUNC
167	T167K	-0.0866709	0	FUNC	FUNC
167	T167F	-0.0696099	0	FUNC	FUNC
167	T167P	0.0748167	0	FUNC	FUNC
167	T167S	-0.116391	0	FUNC	FUNC
167	T167W	0.011106	0	FUNC	FUNC
167	T167V	0.0331882	0	FUNC	FUNC
168	K168A	0.00957081	0	FUNC	FUNC
168	K168R	-0.113463	0	FUNC	FUNC
168	K168D	-0.0774532	0	FUNC	FUNC
168	K168C	-0.199398	0	FUNC	FUNC
168	K168Q	0.0931929	0	FUNC	FUNC
168	K168E	-0.0384457	0	FUNC	FUNC
168	K168G	-0.0671776	0	FUNC	FUNC
168	K168I	0.00751363	0	FUNC	FUNC
168	K168L	0.0460017	0	FUNC	FUNC
168	K168P	0.110203	0	FUNC	FUNC
168	K168S	-0.0989337	0	FUNC	FUNC
168	K168T	-0.137102	0	FUNC	FUNC
168	K168W	-0.167194	0	FUNC	FUNC
168	K168V	-0.0169973	0	FUNC	FUNC
169	Q169A	-0.0856906	0	FUNC	FUNC
169	Q169R	-0.0658761	0	FUNC	FUNC
169	Q169C	0.0107116	0	FUNC	FUNC
169	Q169G	-0.0354459	0	FUNC	FUNC
169	Q169L	0.265872	0	FUNC	FUNC
169	Q169P	0.0728385	0	FUNC	FUNC
169	Q169S	0.073017	0	FUNC	FUNC
169	Q169T	-0.0271891	0	FUNC	FUNC
169	Q169Y	0.0190648	0	FUNC	FUNC
169	Q169V	-0.0739342	0	FUNC	FUNC
170	R170A	-0.012772	0	FUNC	FUNC
170	R170D	0.114829	0	FUNC	FUNC
170	R170C	0.0294376	0	FUNC	FUNC
170	R170Q	-0.176514	0	FUNC	FUNC
170	R170E	-0.0357945	0	FUNC	FUNC
170	R170G	0.0497064	0	FUNC	FUNC
170	R170H	-0.01634	0	FUNC	FUNC
170	R170L	0.0461081	0	FUNC	FUNC
170	R170P	-0.0255386	0	FUNC	FUNC
170	R170S	-0.042477	0	FUNC	FUNC
170	R170T	-0.0358555	0	FUNC	FUNC
170	R170V	0.0280719	0	FUNC	FUNC
171	I171A	-0.0380217	0	FUNC	FUNC
171	I171R	-0.0130358	0	FUNC	FUNC
171	I171E	-0.0276877	0	FUNC	FUNC
171	I171G	-0.0416352	0	FUNC	FUNC
171	I171L	-0.029757	0	FUNC	FUNC
171	I171K	-0.205045	0	FUNC	FUNC
171	I171M	-0.190575	0	FUNC	FUNC
171	I171P	-0.0193225	0	FUNC	FUNC
171	I171S	0.264969	0	FUNC	FUNC
171	I171T	0.0117022	0	FUNC	FUNC
171	I171V	0.0180605	0	FUNC	FUNC
172	Q172A	-0.182953	0	FUNC	FUNC
172	Q172R	-0.0728155	0	FUNC	FUNC
172	Q172E	-0.0358352	0	FUNC	FUNC
172	Q172G	-0.133428	1	FUNC	NA
172	Q172K	-0.1779	0	FUNC	FUNC
172	Q172P	-0.226128	0	FUNC	FUNC
172	Q172S	-0.162933	0	FUNC	FUNC
172	Q172W	-0.164993	0	FUNC	FUNC
172	Q172V	0.14468	0	FUNC	FUNC
173	P173A	0.0316942	0	FUNC	FUNC
173	P173R	-0.0823208	0	FUNC	FUNC
173	P173G	-0.0937491	0	FUNC	FUNC
173	P173S	-0.24528	0	FUNC	FUNC
174	Q174A	-0.0418154	0	FUNC	FUNC
174	Q174R	-0.0103271	0	FUNC	FUNC
174	Q174E	-0.164523	0	FUNC	FUNC
174	Q174G	-0.022371	0	FUNC	FUNC
174	Q174I	-0.00994288	0	FUNC	FUNC
174	Q174L	-0.0355084	0	FUNC	FUNC
175	K175A	-0.0400597	0	FUNC	FUNC
175	K175R	-0.0706664	0	FUNC	FUNC
175	K175D	-0.017008	0	FUNC	FUNC
175	K175E	-0.23115	0	FUNC	FUNC
175	K175G	-0.0965415	0	FUNC	FUNC
175	K175L	0.00300176	0	FUNC	FUNC
175	K175M	-0.0868397	0	FUNC	FUNC
175	K175P	-0.0524298	0	FUNC	FUNC
175	K175S	-0.00625711	0	FUNC	FUNC
175	K175T	-0.00550972	0	FUNC	FUNC
175	K175V	-0.088962	0	FUNC	FUNC
176	T176A	-0.101172	0	FUNC	FUNC
176	T176R	-0.0642328	0	FUNC	FUNC
176	T176D	0.0111053	0	FUNC	FUNC
176	T176C	-0.0335664	0	FUNC	FUNC
176	T176Q	-0.121876	0	FUNC	FUNC
176	T176E	0.00808223	0	FUNC	FUNC
176	T176G	-0.0265937	0	FUNC	FUNC
176	T176L	0.107375	0	FUNC	FUNC
176	T176K	-0.628624	2	LOF	NA
176	T176P	-0.0149067	0	FUNC	FUNC
176	T176S	-0.137008	0	FUNC	FUNC
176	T176V	-0.0673585	0	FUNC	FUNC
177	S177A	-0.049936	1	FUNC	NA
177	S177R	-0.0651182	0	FUNC	FUNC
177	S177E	-0.0423743	0	FUNC	FUNC
177	S177G	-0.0543603	0	FUNC	FUNC
177	S177L	-0.147057	0	FUNC	FUNC
177	S177P	-0.106058	0	FUNC	FUNC
177	S177V	-0.14099	0	FUNC	FUNC
178	V178A	-0.142909	0	FUNC	FUNC
178	V178R	-0.0394659	0	FUNC	FUNC
178	V178E	0.0167689	0	FUNC	FUNC
178	V178G	0.0045023	0	FUNC	FUNC
178	V178H	-0.144012	0	FUNC	FUNC
178	V178L	-0.0398636	0	FUNC	FUNC
178	V178M	-0.0554908	0	FUNC	FUNC
178	V178F	0.00970474	0	FUNC	FUNC
178	V178P	-0.141184	0	FUNC	FUNC
178	V178S	0.0501802	0	FUNC	FUNC
178	V178*	-2.04588	4	LOF	LOF
178	V178T	0.128994	0	FUNC	FUNC
179	Y179A	0.0242671	0	FUNC	FUNC
179	Y179R	-0.0151502	0	FUNC	FUNC
179	Y179N	0.1381	0	FUNC	FUNC
179	Y179D	-0.0154941	0	FUNC	FUNC
179	Y179C	0.00374447	1	FUNC	NA
179	Y179Q	0.0722842	0	FUNC	FUNC
179	Y179E	0.0340978	0	FUNC	FUNC
179	Y179G	-0.0616909	1	FUNC	NA
179	Y179L	0.0459693	0	FUNC	FUNC
179	Y179M	0.101341	0	FUNC	FUNC
179	Y179F	-0.0302218	0	FUNC	FUNC
179	Y179P	-0.088661	0	FUNC	FUNC
179	Y179S	0.0201751	0	FUNC	FUNC
179	Y179T	0.0622986	0	FUNC	FUNC
179	Y179V	-0.0270914	0	FUNC	FUNC
181	E181A	-0.294242	0	FUNC	FUNC
181	E181R	-0.135493	0	FUNC	FUNC
181	E181C	-0.254675	0	FUNC	FUNC
181	E181G	-0.0652392	0	FUNC	FUNC
181	E181I	-0.126497	0	FUNC	FUNC
181	E181L	0.00314221	0	FUNC	FUNC
181	E181F	0.102883	0	FUNC	FUNC
181	E181P	0.00460665	0	FUNC	FUNC
181	E181S	-0.0666434	0	FUNC	FUNC
181	E181T	-0.153941	0	FUNC	FUNC
181	E181V	-0.0603077	0	FUNC	FUNC
182	L182A	-0.0678559	0	FUNC	FUNC
182	L182R	-0.098588	0	FUNC	FUNC
182	L182E	0.051265	0	FUNC	FUNC
182	L182G	-0.151117	1	FUNC	NA
182	L182P	-0.0767942	0	FUNC	FUNC
183	G183A	0.00143659	0	FUNC	FUNC
183	G183R	-0.0352857	0	FUNC	FUNC
183	G183C	-0.333434	1	FUNC	NA
183	G183E	-0.0175616	0	FUNC	FUNC
183	G183H	-0.0865095	0	FUNC	FUNC
183	G183I	-0.0176382	0	FUNC	FUNC
183	G183L	-0.0465386	0	FUNC	FUNC
183	G183M	-0.0671615	0	FUNC	FUNC
183	G183F	-0.132877	0	FUNC	FUNC
183	G183P	0.00883696	0	FUNC	FUNC
183	G183S	-0.122489	0	FUNC	FUNC
183	G183T	-0.0650321	0	FUNC	FUNC
183	G183W	0.0167083	0	FUNC	FUNC
183	G183V	-0.142681	0	FUNC	FUNC
184	S184A	-0.132558	0	FUNC	FUNC
184	S184R	-0.114291	1	FUNC	NA
184	S184E	-0.0734922	0	FUNC	FUNC
184	S184G	-0.101195	1	FUNC	NA
184	S184L	-0.00087548	0	FUNC	FUNC
184	S184M	-0.173004	0	FUNC	FUNC
184	S184P	-0.0739773	0	FUNC	FUNC
184	S184W	-0.00361234	0	FUNC	FUNC
184	S184V	-0.0323974	0	FUNC	FUNC
185	D185A	-0.0892629	1	FUNC	NA
185	D185R	-0.0913713	0	FUNC	FUNC
185	D185E	-0.143762	0	FUNC	FUNC
185	D185G	-0.0228012	0	FUNC	FUNC
185	D185L	-0.0564922	0	FUNC	FUNC
185	D185K	0.00289926	0	FUNC	FUNC
185	D185P	0.124816	0	FUNC	FUNC
185	D185S	-0.00973189	0	FUNC	FUNC
185	D185T	-0.161058	0	FUNC	FUNC
185	D185W	-0.183096	0	FUNC	FUNC
185	D185V	-0.057969	0	FUNC	FUNC
186	S186A	-0.0538086	0	FUNC	FUNC
186	S186R	-0.0218096	0	FUNC	FUNC
186	S186D	-0.0863311	0	FUNC	FUNC
186	S186C	-0.0591084	0	FUNC	FUNC
186	S186Q	-0.127902	0	FUNC	FUNC
186	S186E	0.0255168	0	FUNC	FUNC
186	S186G	-0.0249994	0	FUNC	FUNC
186	S186I	-0.183391	0	FUNC	FUNC
186	S186L	-0.202386	0	FUNC	FUNC
186	S186K	-0.171443	0	FUNC	FUNC
186	S186M	0.11935	0	FUNC	FUNC
186	S186P	-0.0944386	0	FUNC	FUNC
186	S186T	0.12842	0	FUNC	FUNC
186	S186V	-0.151674	1	FUNC	NA
188	E188A	-0.100866	0	FUNC	FUNC
188	E188R	-0.0479856	0	FUNC	FUNC
188	E188D	-0.163279	0	FUNC	FUNC
188	E188Q	-0.0597819	0	FUNC	FUNC
188	E188G	0.0358467	0	FUNC	FUNC
188	E188H	0.000985803	0	FUNC	FUNC
188	E188I	-0.0797638	0	FUNC	FUNC
188	E188L	-0.0258405	0	FUNC	FUNC
188	E188K	-0.0633254	0	FUNC	FUNC
188	E188M	-0.0521389	0	FUNC	FUNC
188	E188P	0.0612231	0	FUNC	FUNC
188	E188S	-0.0259141	0	FUNC	FUNC
188	E188T	0.0641786	0	FUNC	FUNC
188	E188Y	-0.249817	0	FUNC	FUNC
188	E188V	-0.0470379	0	FUNC	FUNC
189	D189A	-0.0299854	0	FUNC	FUNC
189	D189R	-0.174455	0	FUNC	FUNC
189	D189G	-0.126418	0	FUNC	FUNC
189	D189L	-0.0661956	0	FUNC	FUNC
189	D189M	-0.0776993	0	FUNC	FUNC
189	D189P	-0.171449	0	FUNC	FUNC
189	D189S	0.146537	0	FUNC	FUNC
189	D189V	-0.0323879	0	FUNC	FUNC
190	T190A	0.0748517	0	FUNC	FUNC
190	T190R	0.0706285	0	FUNC	FUNC
190	T190D	-0.0966506	0	FUNC	FUNC
190	T190E	-0.103535	0	FUNC	FUNC
190	T190G	-0.0572912	0	FUNC	FUNC
191	V191A	-0.075438	0	FUNC	FUNC
191	V191R	-0.0334351	0	FUNC	FUNC
191	V191D	-0.0277943	0	FUNC	FUNC
191	V191Q	-0.117153	0	FUNC	FUNC
191	V191E	-0.1036	0	FUNC	FUNC
191	V191G	-0.0299429	0	FUNC	FUNC
191	V191L	0.0284298	0	FUNC	FUNC
191	V191M	-0.135052	0	FUNC	FUNC
191	V191S	-0.0207834	0	FUNC	FUNC
191	V191W	-0.0215053	0	FUNC	FUNC
