# Supplementary material for: DNA repair function scores for 2172 variants in the BRCA1 amino-terminus
Source: PLoS Genet. 2023 Aug 14;19(8):e1010739. doi: 10.1371/journal.pgen.1010739 (PMC10449183; doi:10.1371/journal.pgen.1010739)
Supplement: S3 Table — (XLSX) [file pgen.1010739.s007.xlsx]

## Sheet: Sheet1
Codon_Number	variantID	ClinVar	Functional_Score_2023	FUNC./LOF	Mutation_Type
2	D2G	Uncertain	-0.0233531	FUNC	missense
3	L3F	Uncertain	0.164743	FUNC	missense
3	L3S	Uncertain	0.0498513	FUNC	missense
5	A5V	Uncertain	-0.0276256	FUNC	missense
6	L6R	Benign	-0.0336738	FUNC	missense
7	R7L	Benign	0.0780238	FUNC	missense
7	R7S	Uncertain	-0.319612	FUNC	missense
8	V8A	Uncertain	0.0685987	FUNC	missense
11	V11A	Uncertain	-0.180573	FUNC	missense
11	V11G	Uncertain	-0.553629	LOF	missense
11	V11L	Uncertain	-0.13974	FUNC	missense
15	I15L	Uncertain	-0.514366	LOF	missense
15	I15T	Uncertain	-1.10917	LOF	missense
15	I15V	Uncertain	-0.130355	FUNC	missense
16	N16K	Uncertain	-0.0756238	FUNC	missense
17	A17S	Uncertain	0.351181	FUNC	missense
18	M18I	Uncertain	-0.195654	FUNC	missense
45	K45Q	Benign	-0.126993	FUNC	missense
67	D67Y	Benign	-0.21185	FUNC	missense
89	I89M	Benign	0.273876	FUNC	missense
18	M18V	Uncertain	-0.38748	FUNC	missense
19	Q19E	Uncertain	0.101472	FUNC	missense
19	Q19P	Uncertain	-0.770756	LOF	missense
19	Q19R	Uncertain	0.0528019	FUNC	missense
21	I21V	Uncertain	0.123117	FUNC	missense
90	I90V	Benign	0.00648759	FUNC	missense
22	L22F	Uncertain	-0.028738	FUNC	missense
102	A102G	Benign	-0.0460661	FUNC	missense
23	E23A	Uncertain	-0.271961	FUNC	missense
25	P25L	Uncertain	-0.555053	LOF	missense
25	P25T	Uncertain	-0.451989	FUNC	missense
26	I26F	Uncertain	-0.0814878	FUNC	missense
27	C27S	Uncertain	-1.06313	LOF	missense
28	L28P	Uncertain	-0.734864	LOF	missense
28	L28V	Uncertain	0.025301	FUNC	missense
29	E29G	Uncertain	-0.0100974	FUNC	missense
105	Y105C	Benign	-0.121962	FUNC	missense
31	I31M	Uncertain	0.127918	FUNC	missense
31	I31V	Uncertain	0.00284699	FUNC	missense
108	A108S	Benign	-0.0106912	FUNC	missense
124	I124V	Benign	0.0237797	FUNC	missense
33	E33A	Uncertain	-0.025796	FUNC	missense
133	R133C	Benign	0.0545834	FUNC	missense
34	P34S	Uncertain	-0.504135	LOF	missense
138	L138R	Benign	-0.00177805	FUNC	missense
155	Q155E	Benign	-0.0722344	FUNC	missense
157	S157P	Benign	-0.0142574	FUNC	missense
171	I171V	Benign	0.0180605	FUNC	missense
179	Y179C	Benign	0.00374447	FUNC	missense
246	L246V	Benign	0.0812149	FUNC	missense
276	T276R	Benign	0.0695368	FUNC	missense
41	H41L	Uncertain	-1.17534	LOF	missense
280	A280G	Benign	0.149678	FUNC	missense
18	M18K	Pathogenic	-0.938208	LOF	missense
42	I42L	Uncertain	-0.00800201	FUNC	missense
42	I42V	Uncertain	0.402137	FUNC	missense
43	F43S	Uncertain	-0.131097	FUNC	missense
43	F43Y	Uncertain	-0.152012	FUNC	missense
18	M18R	Pathogenic	-1.05789	LOF	missense
18	M18T	Pathogenic	-1.14616	LOF	missense
22	L22*	Pathogenic	-1.10479	LOF	stop
45	K45E	Uncertain	-0.447565	FUNC	missense
22	L22S	Pathogenic	-0.598678	LOF	missense
45	K45R	Uncertain	-0.050675	FUNC	missense
45	K45T	Uncertain	0.124389	FUNC	missense
30	L30*	Pathogenic	-0.877839	LOF	stop
32	K32*	Pathogenic	-1.14987	LOF	stop
33	E33*	Pathogenic	-1.00495	LOF	stop
48	M48R	Uncertain	-0.835007	LOF	missense
50	K50N	Uncertain	0.303239	FUNC	missense
52	L52I	Uncertain	-0.109304	FUNC	missense
53	N53S	Uncertain	0.0312631	FUNC	missense
54	Q54E	Uncertain	-0.112363	FUNC	missense
54	Q54H	Uncertain	-0.831545	LOF	missense
54	Q54K	Uncertain	-0.052713	FUNC	missense
54	Q54R	Uncertain	0.0461365	FUNC	missense
55	K55R	Uncertain	0.0299193	FUNC	missense
57	G57A	Uncertain	0.0522193	FUNC	missense
57	G57E	Uncertain	0.0958471	FUNC	missense
57	G57R	Uncertain	0.0509898	FUNC	missense
58	P58A	Uncertain	-0.103741	FUNC	missense
58	P58S	Uncertain	-0.187236	FUNC	missense
58	P58T	Uncertain	-0.0190865	FUNC	missense
34	P34R	Pathogenic	-0.409679	FUNC	missense
60	Q60R	Uncertain	0.0038915	FUNC	missense
37	T37K	Pathogenic	-0.897861	LOF	missense
37	T37R	Pathogenic	-0.721183	LOF	missense
39	C39F	Pathogenic	-0.850918	LOF	missense
65	K65E	Uncertain	-0.281352	FUNC	missense
67	D67A	Uncertain	-0.129229	FUNC	missense
67	D67E	Uncertain	0.0481209	FUNC	missense
67	D67G	Uncertain	0.131706	FUNC	missense
67	D67V	Uncertain	0.28046	FUNC	missense
39	C39G	Pathogenic	-0.8982	LOF	missense
68	I68R	Uncertain	-0.929241	LOF	missense
68	I68T	Uncertain	0.150339	FUNC	missense
68	I68V	Uncertain	0.121111	FUNC	missense
70	K70R	Uncertain	-0.286185	FUNC	missense
39	C39R	Pathogenic	-0.946948	LOF	missense
39	C39S	Pathogenic	-0.956373	LOF	missense
39	C39Y	Pathogenic	-1.21253	LOF	missense
72	S72R	Uncertain	-0.205738	FUNC	missense
75	E75Q	Uncertain	-0.326331	FUNC	missense
75	E75V	Uncertain	-0.0880398	FUNC	missense
76	S76R	Uncertain	-0.105459	FUNC	missense
77	T77M	Uncertain	-0.165869	FUNC	missense
77	T77P	Uncertain	0.0745607	FUNC	missense
77	T77R	Uncertain	0.0642094	FUNC	missense
78	R78I	Uncertain	0.108897	FUNC	missense
78	R78K	Uncertain	-0.0181059	FUNC	missense
79	F79L	Uncertain	-0.186996	FUNC	missense
79	F79V	Uncertain	-0.11908	FUNC	missense
80	S80G	Uncertain	0.0705172	FUNC	missense
81	Q81E	Uncertain	-0.108011	FUNC	missense
81	Q81L	Uncertain	0.0794218	FUNC	missense
81	Q81R	Uncertain	0.16743	FUNC	missense
82	L82R	Uncertain	-1.24932	LOF	missense
82	L82V	Uncertain	-0.00992396	FUNC	missense
85	E85K	Uncertain	0.00706953	FUNC	missense
41	H41R	Pathogenic	-0.949953	LOF	missense
89	I89T	Uncertain	-0.0431945	FUNC	missense
90	I90T	Uncertain	-0.180092	FUNC	missense
41	H41Y	Pathogenic	-1.2501	LOF	missense
91	C91R	Uncertain	-0.163138	FUNC	missense
92	A92G	Uncertain	-0.179795	FUNC	missense
92	A92P	Uncertain	-1.06136	LOF	missense
94	Q94R	Uncertain	-0.206651	FUNC	missense
44	C44R	Pathogenic	-1.14538	LOF	missense
97	T97A	Uncertain	-0.355932	FUNC	missense
97	T97R	Uncertain	-0.259014	FUNC	missense
99	L99S	Uncertain	-0.170457	FUNC	missense
100	E100A	Uncertain	-0.150474	FUNC	missense
44	C44S	Pathogenic	-1.21129	LOF	missense
102	A102T	Uncertain	0.00721235	FUNC	missense
102	A102V	Uncertain	0.0778205	FUNC	missense
104	S104R	Uncertain	-0.115889	FUNC	missense
44	C44W	Pathogenic	-0.597453	LOF	missense
106	N106T	Uncertain	0.0707914	FUNC	missense
107	F107L	Uncertain	-0.209025	FUNC	missense
47	C47G	Pathogenic	-0.989088	LOF	missense
108	A108T	Uncertain	0.0481045	FUNC	missense
110	K110E	Uncertain	0.12088	FUNC	missense
110	K110R	Uncertain	-0.39493	FUNC	missense
111	E111A	Uncertain	0.00430562	FUNC	missense
111	E111D	Uncertain	0.101472	FUNC	missense
111	E111K	Uncertain	-0.0124467	FUNC	missense
111	E111V	Uncertain	-0.0833405	FUNC	missense
113	N113S	Uncertain	-0.087267	FUNC	missense
115	P115L	Uncertain	-0.0834674	FUNC	missense
115	P115S	Uncertain	-0.0452299	FUNC	missense
116	E116G	Uncertain	-0.06743	FUNC	missense
117	H117L	Uncertain	-0.2205	FUNC	missense
118	L118P	Uncertain	-0.103427	FUNC	missense
118	L118R	Uncertain	0.0216617	FUNC	missense
120	D120G	Uncertain	-0.0410774	FUNC	missense
120	D120N	Uncertain	-0.0990977	FUNC	missense
121	E121G	Uncertain	-0.109873	FUNC	missense
122	V122L	Uncertain	-0.218363	FUNC	missense
124	I124L	Uncertain	-0.0329566	FUNC	missense
47	C47R	Pathogenic	-0.506894	LOF	missense
125	I125V	Uncertain	-0.118575	FUNC	missense
126	Q126R	Uncertain	-0.07132	FUNC	missense
128	M128T	Uncertain	-0.346681	FUNC	missense
128	M128V	Uncertain	-0.0860778	FUNC	missense
129	G129D	Uncertain	-0.0961455	FUNC	missense
129	G129S	Uncertain	0.00646139	FUNC	missense
129	G129V	Uncertain	0.0398936	FUNC	missense
130	Y130C	Uncertain	-0.300386	FUNC	missense
131	R131G	Uncertain	0.0100503	FUNC	missense
47	C47S	Pathogenic	-0.780688	LOF	missense
133	R133H	Uncertain	0.113938	FUNC	missense
133	R133L	Uncertain	-0.0771885	FUNC	missense
134	A134T	Uncertain	-0.175833	FUNC	missense
135	K135T	Uncertain	0.0190511	FUNC	missense
136	R136G	Uncertain	0.038329	FUNC	missense
138	L138P	Uncertain	-0.249419	FUNC	missense
60	Q60*	Pathogenic	-1.10571	LOF	stop
138	L138V	Uncertain	0.0891237	FUNC	missense
139	Q139R	Uncertain	0.073359	FUNC	missense
140	S140N	Uncertain	-0.205119	FUNC	missense
140	S140R	Uncertain	-0.0678197	FUNC	missense
140	S140T	Uncertain	-0.139573	FUNC	missense
141	E141V	Uncertain	0.128266	FUNC	missense
142	P142A	Uncertain	-0.213198	FUNC	missense
142	P142T	Uncertain	0.0304838	FUNC	missense
143	E143D	Uncertain	-0.150948	FUNC	missense
143	E143G	Uncertain	-0.138319	FUNC	missense
143	E143Q	Uncertain	0.0735875	FUNC	missense
145	P145L	Uncertain	0.0390629	FUNC	missense
147	L147V	Uncertain	0.0463745	FUNC	missense
148	Q148K	Uncertain	-0.141217	FUNC	missense
148	Q148R	Uncertain	-0.0339257	FUNC	missense
149	E149A	Uncertain	-0.0585693	FUNC	missense
149	E149G	Uncertain	-0.0830521	FUNC	missense
150	T150S	Uncertain	-0.117311	FUNC	missense
151	S151R	Uncertain	-0.0104984	FUNC	missense
152	L152P	Uncertain	-0.124648	FUNC	missense
153	S153G	Uncertain	0.0277623	FUNC	missense
153	S153R	Uncertain	-0.0777603	FUNC	missense
154	V154A	Uncertain	-0.0759384	FUNC	missense
61	C61G	Pathogenic	-1.1396	LOF	missense
155	Q155H	Uncertain	0.0987193	FUNC	missense
61	C61R	Pathogenic	-1.18188	LOF	missense
160	G160R	Uncertain	0.0192788	FUNC	missense
160	G160V	Uncertain	-0.146562	FUNC	missense
161	T161S	Uncertain	0.00679856	FUNC	missense
162	V162G	Uncertain	-0.0522079	FUNC	missense
162	V162L	Uncertain	-0.150104	FUNC	missense
162	V162M	Uncertain	-0.167331	FUNC	missense
163	R163T	Uncertain	-0.0441923	FUNC	missense
165	L165P	Uncertain	0.0542672	FUNC	missense
165	L165V	Uncertain	-0.00446313	FUNC	missense
166	R166S	Uncertain	-0.180089	FUNC	missense
167	T167A	Uncertain	-0.0557929	FUNC	missense
167	T167I	Uncertain	-0.173071	FUNC	missense
168	K168E	Uncertain	-0.0384457	FUNC	missense
168	K168T	Uncertain	-0.137102	FUNC	missense
169	Q169P	Uncertain	0.0728385	FUNC	missense
170	R170Q	Uncertain	-0.176514	FUNC	missense
171	I171L	Uncertain	-0.029757	FUNC	missense
171	I171T	Uncertain	0.0117022	FUNC	missense
64	C64G	Pathogenic	-1.59435	LOF	missense
172	Q172R	Uncertain	-0.0728155	FUNC	missense
174	Q174R	Uncertain	-0.0103271	FUNC	missense
175	K175E	Uncertain	-0.23115	FUNC	missense
176	T176R	Uncertain	-0.0642328	FUNC	missense
176	T176S	Uncertain	-0.137008	FUNC	missense
178	V178L	Uncertain	-0.0398636	FUNC	missense
71	R71G	Pathogenic	0.304786	FUNC	missense
183	G183A	Uncertain	0.00143659	FUNC	missense
183	G183E	Uncertain	-0.0175616	FUNC	missense
183	G183R	Uncertain	-0.0352857	FUNC	missense
183	G183V	Uncertain	-0.142681	FUNC	missense
186	S186A	Uncertain	-0.0538086	FUNC	missense
188	E188D	Uncertain	-0.163279	FUNC	missense
188	E188K	Uncertain	-0.0633254	FUNC	missense
189	D189G	Uncertain	-0.126418	FUNC	missense
190	T190A	Uncertain	0.0748517	FUNC	missense
191	V191A	Uncertain	-0.075438	FUNC	missense
191	V191D	Uncertain	-0.0277943	FUNC	missense
194	A194G	Uncertain	0.215052	FUNC	missense
198	S198N	Uncertain	0.00148036	FUNC	missense
198	S198R	Uncertain	0.0172667	FUNC	missense
203	E203K	Uncertain	-0.114525	FUNC	missense
208	T208A	Uncertain	0.293626	FUNC	missense
209	P209L	Uncertain	-0.30935	FUNC	missense
209	P209R	Uncertain	0.0243603	FUNC	missense
211	G211A	Uncertain	0.0528798	FUNC	missense
213	R213G	Uncertain	-0.103836	FUNC	missense
213	R213S	Uncertain	-0.174622	FUNC	missense
214	D214Y	Uncertain	-0.0692087	FUNC	missense
221	A221V	Uncertain	0.0379465	FUNC	missense
224	A224V	Uncertain	0.0578292	FUNC	missense
232	D232V	Uncertain	0.0483578	FUNC	missense
237	E237A	Uncertain	0.131211	FUNC	missense
238	H238R	Uncertain	0.0854709	FUNC	missense
243	N243D	Uncertain	-0.0296486	FUNC	missense
246	L246F	Uncertain	-0.140005	FUNC	missense
71	R71K	Pathogenic	0.198554	FUNC	missense
248	T248A	Uncertain	0.0529618	FUNC	missense
253	A253V	Uncertain	-0.225462	FUNC	missense
256	R256S	Uncertain	0.0853721	FUNC	missense
260	K260R	Uncertain	-0.244146	FUNC	missense
261	Y261N	Uncertain	0.114681	FUNC	missense
262	Q262R	Uncertain	0.085789	FUNC	missense
264	S264R	Uncertain	0.0499099	FUNC	missense
271	V271G	Uncertain	-0.0255559	FUNC	missense
276	T276K	Uncertain	-0.0785923	FUNC	missense
71	R71W	Pathogenic	0.0743925	FUNC	missense
96	D96G	Pathogenic	-0.682643	LOF	missense
281	S281G	Uncertain	0.0560916	FUNC	missense
281	S281T	Uncertain	-0.322394	FUNC	missense
282	S282L	Uncertain	-0.190704	FUNC	missense
285	H285P	Uncertain	0.0268633	FUNC	missense
289	S289N	Uncertain	0.0467248	FUNC	missense
290	L290*	Pathogenic	-0.651399	LOF	stop
290	L290S	Uncertain	-0.196977	FUNC	missense
293	T293P	Uncertain	0.251149	FUNC	missense
293	T293S	Uncertain	-0.147299	FUNC	missense
294	K294E	Uncertain	0.029028	FUNC	missense
294	K294R	Uncertain	0.203894	FUNC	missense
295	D295E	Uncertain	-0.106994	FUNC	missense
295	D295G	Uncertain	0.0108843	FUNC	missense
296	R296G	Uncertain	-0.0709907	FUNC	missense
296	R296S	Uncertain	0.0591336	FUNC	missense
297	M297L	Uncertain	0.130871	FUNC	missense
297	M297V	Uncertain	-0.280582	FUNC	missense
299	V299L	Uncertain	0.0877302	FUNC	missense
300	E300K	Uncertain	-0.0237309	FUNC	missense
301	K301E	Uncertain	-0.00435272	FUNC	missense
301	K301R	Uncertain	-0.120457	FUNC	missense
302	A302G	Uncertain	-0.022756	FUNC	missense
