# Supplementary material for: DNA repair function scores for 2172 variants in the BRCA1 amino-terminus
Source: PLoS Genet. 2023 Aug 14;19(8):e1010739. doi: 10.1371/journal.pgen.1010739 (PMC10449183; doi:10.1371/journal.pgen.1010739)
Supplement: S4 Table — (XLSX) [file pgen.1010739.s008.xlsx]

## Sheet: Sheet1
Codon_Number	variantID	Functional_Score_2023	Functional_Score_SGE	SGE_Classification	RNA_level	Mutation_Type
2	D2A	0.182631	-0.180782	FUNC	Normal	missense
2	D2N	-0.0970586	-0.682954	FUNC	Normal	missense
2	D2E	0.0313977	0.088696	FUNC	Normal	missense
2	D2G	-0.0233531	-1.01783	INT	Normal	missense
2	D2H	-0.288898	-1.47383	LOF	Normal	missense
2	D2V	-0.195279	-1.1595	INT	Normal	missense
3	L3I	-0.142054	0.0219005	FUNC	Normal	missense
3	L3F	0.164743	-0.605356	FUNC	Normal	missense
3	L3S	0.0498513	-0.0664564	FUNC	Normal	missense
3	L3V	0.123214	-0.0500459	FUNC	Normal	missense
4	S4A	-0.344481	0.0736913	FUNC	Normal	missense
4	S4T	-0.0967124	0.0376395	FUNC	Normal	missense
5	A5D	-0.230401	0.132687	FUNC	Normal	missense
5	A5G	0.0516288	-0.591609	FUNC	Normal	missense
5	A5S	-0.0957596	-0.261441	FUNC	Normal	missense
5	A5V	-0.0276256	0.31408	FUNC	Normal	missense
6	L6R	-0.0336738	-0.195369	FUNC	Normal	missense
6	L6H	0.633766	-0.0381968	FUNC	Normal	missense
6	L6P	0.116249	0.326953	FUNC	Normal	missense
6	L6V	0.0290412	0.163586	FUNC	Normal	missense
7	R7G	-0.136027	-0.311501	FUNC	Normal	missense
7	R7L	0.0780238	-0.0164586	FUNC	Normal	missense
7	R7P	-0.0314807	-0.192426	FUNC	Normal	missense
7	R7S	-0.319612	-0.921592	INT	Normal	missense
8	V8A	0.0685987	0.223406	FUNC	Normal	missense
8	V8G	-0.226017	-0.312289	FUNC	Normal	missense
9	E9A	0.0494975	0.236743	FUNC	Normal	missense
9	E9G	-0.193172	-0.145408	FUNC	Normal	missense
10	E10A	0.351747	-0.0319007	FUNC	Normal	missense
10	E10Q	-0.234811	-0.403287	FUNC	Normal	missense
10	E10G	-0.207634	-0.183633	FUNC	Normal	missense
10	E10V	-0.10499	-0.851903	INT	Normal	missense
11	V11A	-0.180573	-0.12665	FUNC	Normal	missense
11	V11E	-1.08277	-2.20488	LOF	Normal	missense
11	V11G	-0.553629	-2.4745	LOF	Normal	missense
11	V11L	-0.13974	-1.16802	INT	Normal	missense
14	V14A	-0.136925	0.0624063	FUNC	Normal	missense
14	V14D	-0.668742	-1.2339	INT	Normal	missense
14	V14G	-0.178841	-1.86122	LOF	Normal	missense
15	I15N	-0.955549	-2.63305	LOF	Normal	missense
15	I15L	-0.514366	0.0826832	FUNC	Normal	missense
15	I15M	0.00150753	-0.638692	FUNC	Normal	missense
15	I15F	-0.0807928	-1.32041	INT	Normal	missense
15	I15S	-1.03085	-1.83471	LOF	Normal	missense
15	I15T	-1.10917	-2.09697	LOF	Normal	missense
15	I15V	-0.130355	-0.580416	FUNC	Normal	missense
16	N16I	-0.203767	0.510673	FUNC	Normal	missense
16	N16K	-0.0756238	0.0619395	FUNC	Normal	missense
16	N16S	0.130876	-0.333605	FUNC	Normal	missense
17	A17G	0.0740381	-0.180848	FUNC	Normal	missense
17	A17S	0.351181	0.244996	FUNC	Normal	missense
17	A17T	-0.0653426	-0.329704	FUNC	Normal	missense
17	A17V	-0.104776	-0.67793	FUNC	Normal	missense
18	M18R	-1.05789	-2.44599	LOF	Normal	missense
18	M18I	-0.195654	-0.193846	FUNC	Normal	missense
18	M18L	0.0384827	-0.056789	FUNC	Normal	missense
18	M18K	-0.938208	-2.39048	LOF	Normal	missense
18	M18T	-1.14616	-1.88743	LOF	Normal	missense
18	M18V	-0.38748	-0.947285	INT	Normal	missense
19	Q19R	0.0528019	0.0502989	FUNC	Normal	missense
19	Q19E	0.101472	-0.170931	FUNC	Normal	missense
19	Q19H	-0.00540684	-0.509053	FUNC	Normal	missense
19	Q19L	-0.155391	-0.0170689	FUNC	Normal	missense
19	Q19K	0.0168266	-0.308825	FUNC	Normal	missense
19	Q19P	-0.770756	-2.16906	LOF	Normal	missense
20	K20R	0.575984	-0.0767759	FUNC	Normal	missense
20	K20Q	0.0283709	-0.780494	INT	Normal	missense
21	I21S	-0.136134	0.202374	FUNC	Normal	missense
21	I21V	0.123117	-0.147346	FUNC	Normal	missense
22	L22F	-0.028738	-0.70198	FUNC	Normal	missense
22	L22S	-0.598678	-2.10668	LOF	Normal	missense
22	L22*	-1.10479	-2.1781	LOF	Normal	stop
22	L22V	-0.293708	-0.263422	FUNC	Normal	missense
23	E23A	-0.271961	-0.608743	FUNC	Normal	missense
23	E23G	0.309975	-0.843385	INT	Normal	missense
25	P25A	0.0135708	0.437602	FUNC	Normal	missense
25	P25R	0.104524	-0.202954	FUNC	Normal	missense
25	P25L	-0.555053	-1.66084	LOF	Normal	missense
25	P25S	-0.151085	0.0528508	FUNC	Normal	missense
25	P25T	-0.451989	-0.19429	FUNC	Normal	missense
26	I26N	-0.0336063	-1.98754	LOF	Normal	missense
26	I26L	0.130821	-0.834112	INT	Normal	missense
26	I26V	-0.0789755	-0.010269	FUNC	Normal	missense
27	C27R	-1.10509	-1.95936	LOF	Normal	missense
27	C27G	-0.798744	-2.37421	LOF	Normal	missense
27	C27S	-1.06313	-1.60475	LOF	Low	missense
27	C27W	-0.395269	-1.92289	LOF	Normal	missense
28	L28R	0.190937	-0.0662809	FUNC	Normal	missense
28	L28Q	0.20745	-0.333171	FUNC	Normal	missense
28	L28P	-0.734864	-1.64361	LOF	Normal	missense
28	L28V	0.025301	-0.72896	FUNC	Normal	missense
29	E29A	0.0153306	-0.0536296	FUNC	Normal	missense
29	E29D	0.282634	-0.391405	FUNC	Normal	missense
29	E29G	-0.0100974	-0.286649	FUNC	Normal	missense
29	E29K	0.2801	-0.645512	FUNC	Normal	missense
29	E29V	0.125457	-0.260087	FUNC	Normal	missense
30	L30M	-0.151991	0.284766	FUNC	Normal	missense
30	L30F	-0.197057	-0.85696	INT	Normal	missense
30	L30S	-0.131785	0.0601091	FUNC	Normal	missense
30	L30*	-0.877839	-2.59471	LOF	Normal	stop
30	L30V	-0.15643	-0.0473694	FUNC	Normal	missense
31	I31L	0.0290831	-0.0617831	FUNC	Normal	missense
31	I31M	0.127918	-0.631893	FUNC	Normal	missense
31	I31S	0.415003	-0.0312366	FUNC	Normal	missense
31	I31V	0.00284699	0.171253	FUNC	Normal	missense
32	K32R	-0.00525947	0.249219	FUNC	Normal	missense
32	K32Q	-0.346346	0.0984339	FUNC	Normal	missense
32	K32*	-1.14987	-2.22612	LOF	Normal	stop
33	E33A	-0.025796	-0.362578	FUNC	Normal	missense
33	E33G	-0.420795	-0.944338	INT	Normal	missense
33	E33*	-1.00495	-1.46297	LOF	Normal	stop
33	E33V	-0.0348908	-0.0197703	FUNC	Normal	missense
34	P34A	0.0319853	-0.144486	FUNC	Normal	missense
34	P34R	-0.409679	-2.04327	LOF	Normal	missense
34	P34S	-0.504135	-1.6239	LOF	Normal	missense
35	V35G	-0.70125	-2.11113	LOF	Normal	missense
35	V35L	-0.126498	-0.78449	INT	Normal	missense
37	T37A	-0.0640467	0.11442	FUNC	Normal	missense
37	T37R	-0.721183	-2.48553	LOF	Normal	missense
37	T37K	-0.897861	-2.49352	LOF	Normal	missense
37	T37S	-0.0349375	-0.080739	FUNC	Normal	missense
38	K38R	0.287395	-0.187629	FUNC	Normal	missense
39	C39R	-0.946948	-2.40361	LOF	Normal	missense
39	C39G	-0.8982	-2.22422	LOF	Normal	missense
39	C39F	-0.850918	-2.32092	LOF	Normal	missense
39	C39S	-0.956373	-2.23492	LOF	Normal	missense
39	C39Y	-1.21253	-2.65824	LOF	Normal	missense
40	D40A	0.0702248	-0.119216	FUNC	Normal	missense
40	D40G	0.0171914	0.197451	FUNC	Normal	missense
40	D40V	-0.00847084	-0.501413	FUNC	Normal	missense
41	H41R	-0.949953	-2.07796	LOF	Normal	missense
41	H41L	-1.17534	-1.77532	LOF	Normal	missense
41	H41P	-0.917041	-2.55982	LOF	Normal	missense
41	H41Y	-1.2501	-2.02233	LOF	Normal	missense
42	I42R	0.118812	-0.550861	FUNC	Normal	missense
42	I42L	-0.00800201	0.0719718	FUNC	Normal	missense
42	I42K	0.0911531	-0.636488	FUNC	Normal	missense
42	I42T	-0.10863	-0.0757506	FUNC	Normal	missense
42	I42V	0.402137	0.109884	FUNC	Normal	missense
43	F43S	-0.131097	-1.241	INT	Normal	missense
43	F43Y	-0.152012	-0.22109	FUNC	Normal	missense
44	C44R	-1.14538	-2.19783	LOF	Normal	missense
44	C44G	-0.0551008	-2.53217	LOF	Normal	missense
44	C44S	-1.21129	-2.26776	LOF	Normal	missense
44	C44W	-0.597453	-2.30702	LOF	Normal	missense
45	K45R	-0.050675	-0.126505	FUNC	Normal	missense
45	K45Q	-0.126993	-0.267722	FUNC	Normal	missense
45	K45E	-0.447565	-0.63445	FUNC	Normal	missense
45	K45T	0.124389	-0.698344	FUNC	Normal	missense
47	C47R	-0.506894	-1.8353	LOF	Normal	missense
47	C47G	-0.989088	-2.43589	LOF	Normal	missense
47	C47S	-0.780688	-1.92779	LOF	Normal	missense
47	C47W	-0.727481	-2.25669	LOF	Normal	missense
48	M48R	-0.835007	-2.88396	LOF	Normal	missense
48	M48T	-0.0910375	-0.0633378	FUNC	Normal	missense
48	M48V	-0.186446	-0.276021	FUNC	Normal	missense
50	K50R	-0.138338	0.134462	FUNC	Normal	missense
50	K50N	0.303239	-0.253562	FUNC	Normal	missense
50	K50T	0.00064463	0.43979	FUNC	Normal	missense
51	L51R	0.0657211	-0.334969	FUNC	Normal	missense
51	L51P	-0.464473	-1.33285	LOF	Normal	missense
51	L51V	-0.131889	-0.459831	FUNC	Normal	missense
52	L52R	-0.432099	-1.10919	INT	Normal	missense
52	L52I	-0.109304	-0.219703	FUNC	Normal	missense
52	L52V	-0.139726	-0.105064	FUNC	Normal	missense
53	N53D	0.0255647	-0.527843	FUNC	Normal	missense
53	N53I	0.0919988	-0.347808	FUNC	Normal	missense
53	N53K	0.00184865	-0.234211	FUNC	Normal	missense
53	N53S	0.0312631	0.00786607	FUNC	Normal	missense
53	N53T	-0.235308	-0.761629	INT	Normal	missense
53	N53Y	-0.0738169	-0.347397	FUNC	Normal	missense
54	Q54R	0.0461365	-0.122194	FUNC	Normal	missense
54	Q54E	-0.112363	-0.314002	FUNC	Normal	missense
54	Q54H	-0.831545	0.0169152	FUNC	Normal	missense
54	Q54L	0.109593	-0.159399	FUNC	Normal	missense
54	Q54K	-0.052713	-0.620201	FUNC	Normal	missense
54	Q54P	0.278702	-0.475637	FUNC	Normal	missense
55	K55R	0.0299193	-0.041673	FUNC	Normal	missense
55	K55N	0.145198	0.0127625	FUNC	Normal	missense
55	K55Q	0.128881	0.13905	FUNC	Normal	missense
55	K55E	-0.0171303	0.0384727	FUNC	Normal	missense
55	K55M	-0.0806366	-0.132292	FUNC	Normal	missense
55	K55T	-0.0395439	0.113378	FUNC	Normal	missense
56	K56R	0.0746276	-0.0765591	FUNC	Normal	missense
56	K56N	0.105234	-0.0831707	FUNC	Normal	missense
56	K56E	0.101814	-0.0931927	FUNC	Normal	missense
56	K56T	-0.259569	-0.0828119	FUNC	Normal	missense
57	G57A	0.0522193	0.17074	FUNC	Normal	missense
57	G57R	0.0509898	-0.0672533	FUNC	Normal	missense
58	P58A	-0.103741	-0.0643035	FUNC	Normal	missense
58	P58R	-0.0189931	0.191629	FUNC	Normal	missense
58	P58L	0.0866878	0.033659	FUNC	Normal	missense
58	P58T	-0.0190865	-0.274594	FUNC	Normal	missense
59	S59A	-0.0728333	0.122592	FUNC	Normal	missense
59	S59P	-0.152097	-0.111088	FUNC	Normal	missense
60	Q60R	0.0038915	0.175007	FUNC	Normal	missense
60	Q60L	0.0812346	-0.0404272	FUNC	Normal	missense
60	Q60K	0.208113	-0.343854	FUNC	Normal	missense
60	Q60P	-0.192927	0.557265	FUNC	Normal	missense
60	Q60*	-1.10571	-1.64528	LOF	Normal	stop
61	C61R	-1.18188	-1.32754	INT	Normal	missense
61	C61G	-1.1396	-1.73835	LOF	Normal	missense
63	L63S	-0.237975	0.0491777	FUNC	Normal	missense
64	C64G	-1.59435	-1.95114	LOF	Low	missense
65	K65R	-0.0797367	0.186616	FUNC	Normal	missense
65	K65E	-0.281352	-0.0104009	FUNC	Normal	missense
65	K65M	0.224344	0.195705	FUNC	Normal	missense
65	K65T	0.290865	-0.0847304	FUNC	Normal	missense
66	N66D	0.0225395	-0.117275	FUNC	Normal	missense
66	N66I	0.282127	0.354825	FUNC	Normal	missense
66	N66S	0.0728168	0.0209716	FUNC	Normal	missense
66	N66T	-0.131376	0.157002	FUNC	Normal	missense
67	D67A	-0.129229	0.134789	FUNC	Normal	missense
67	D67E	0.0481209	-0.096183	FUNC	Normal	missense
67	D67G	0.131706	0.0456568	FUNC	Normal	missense
67	D67Y	-0.21185	-0.080995	FUNC	Normal	missense
67	D67V	0.28046	0.141412	FUNC	Normal	missense
68	I68R	-0.929241	-1.75485	LOF	Normal	missense
68	I68L	0.0592637	0.0364446	FUNC	Normal	missense
68	I68M	-0.192396	0.122549	FUNC	Normal	missense
68	I68T	0.150339	-0.318205	FUNC	Normal	missense
68	I68V	0.121111	0.0618273	FUNC	Normal	missense
69	T69A	-0.07935	-0.078479	FUNC	Normal	missense
69	T69N	0.338937	0.153279	FUNC	Normal	missense
70	K70R	-0.286185	0.207178	FUNC	Normal	missense
70	K70N	-0.101383	-1.59083	LOF	Low	missense
71	R71G	0.304786	-1.49272	LOF	Low	missense
71	R71K	0.198554	-2.14934	LOF	Low	missense
71	R71W	0.0743925	-1.82053	LOF	Low	missense
72	S72R	-0.205738	-0.542614	FUNC	Normal	missense
72	S72C	0.178353	-0.639043	FUNC	Normal	missense
72	S72G	0.0614237	0.136705	FUNC	Normal	missense
73	L73R	-0.521544	-2.28856	LOF	Normal	missense
73	L73Q	-0.487652	-1.9448	LOF	Normal	missense
73	L73P	0.200687	-0.652277	FUNC	Normal	missense
73	L73V	-0.268176	-0.652753	FUNC	Normal	missense
74	Q74R	-0.199387	-0.734981	FUNC	Normal	missense
75	E75Q	-0.326331	-0.97286	INT	Normal	missense
75	E75G	0.0152164	-0.172499	FUNC	Normal	missense
76	S76R	-0.105459	-0.208763	FUNC	Normal	missense
76	S76C	-0.172686	0.569153	FUNC	Normal	missense
76	S76G	-0.20289	0.844991	FUNC	Normal	missense
76	S76I	-0.504093	-0.789886	INT	Normal	missense
76	S76T	-0.46811	-0.208436	FUNC	Normal	missense
77	T77A	0.0460267	0.298169	FUNC	Normal	missense
77	T77R	0.0642094	-0.708557	FUNC	Normal	missense
77	T77K	0.232695	-0.224952	FUNC	Normal	missense
77	T77M	-0.165869	-0.480636	FUNC	Normal	missense
77	T77P	0.0745607	-0.631382	FUNC	Normal	missense
77	T77S	-0.00216061	0.158596	FUNC	Normal	missense
78	R78G	-0.229854	-0.511506	FUNC	Normal	missense
78	R78I	0.108897	-0.631863	FUNC	Normal	missense
78	R78K	-0.0181059	-0.592759	FUNC	Normal	missense
78	R78S	0.152407	0.263859	FUNC	Normal	missense
78	R78T	-0.104505	-0.311144	FUNC	Normal	missense
79	F79C	-0.0814013	-0.194974	FUNC	Normal	missense
79	F79L	-0.186996	-0.527933	FUNC	Normal	missense
79	F79S	-0.0734395	-0.648302	FUNC	Normal	missense
79	F79Y	0.0544322	-0.129086	FUNC	Normal	missense
79	F79V	-0.11908	-0.682546	FUNC	Normal	missense
80	S80R	0.0895513	-0.364897	FUNC	Normal	missense
80	S80G	0.0705172	0.141975	FUNC	Normal	missense
81	Q81R	0.16743	0.198079	FUNC	Normal	missense
81	Q81E	-0.108011	-0.96411	INT	Normal	missense
81	Q81L	0.0794218	-0.372555	FUNC	Normal	missense
81	Q81P	-0.443961	-0.637299	FUNC	Normal	missense
82	L82R	-1.24932	-2.50966	LOF	Normal	missense
82	L82V	-0.00992396	-0.788896	INT	Normal	missense
83	V83D	-0.106774	-2.37861	LOF	Normal	missense
83	V83G	-0.0403152	-0.0206655	FUNC	Normal	missense
84	E84A	-0.0689816	-0.436157	FUNC	Normal	missense
84	E84G	0.00682683	0.0977008	FUNC	Normal	missense
84	E84V	-0.00915641	-1.57829	LOF	Normal	missense
85	E85G	0.138174	-1.45572	LOF	Normal	missense
85	E85K	0.00706953	-3.71822	LOF	Low	missense
88	K88R	0.157399	-0.194856	FUNC	Normal	missense
88	K88N	0.0943549	0.189864	FUNC	Normal	missense
88	K88E	-0.0937269	0.223227	FUNC	Normal	missense
88	K88T	-0.135234	-0.110824	FUNC	Normal	missense
89	I89N	-0.6672	-2.58721	LOF	Normal	missense
89	I89L	0.169045	-0.0983238	FUNC	Normal	missense
89	I89M	0.273876	-0.27518	FUNC	Normal	missense
89	I89S	-0.134138	-0.768141	INT	Normal	missense
89	I89T	-0.0431945	0.530562	FUNC	Normal	missense
89	I89V	-0.137962	-0.849262	INT	Normal	missense
90	I90N	0.0854486	-1.13447	INT	Normal	missense
90	I90L	-0.684779	-0.68882	FUNC	Normal	missense
90	I90M	0.381728	-0.228946	FUNC	Normal	missense
90	I90S	-0.358819	-0.270302	FUNC	Normal	missense
90	I90T	-0.180092	0.0569083	FUNC	Normal	missense
90	I90V	0.00648759	-0.0722306	FUNC	Normal	missense
91	C91R	-0.163138	-0.330072	FUNC	Normal	missense
91	C91F	0.324445	-0.243292	FUNC	Normal	missense
92	A92D	-0.256956	-2.08175	LOF	Normal	missense
92	A92G	-0.179795	-1.29607	INT	Normal	missense
92	A92P	-1.06136	-3.04366	LOF	Normal	missense
92	A92S	0.0501908	-0.580671	FUNC	Normal	missense
92	A92T	-0.249734	-2.26249	LOF	Normal	missense
92	A92V	-0.502576	-1.84583	LOF	Normal	missense
93	F93S	-1.07179	-1.42076	LOF	Normal	missense
93	F93V	-0.192467	0.137378	FUNC	Normal	missense
94	Q94R	-0.206651	-0.00108642	FUNC	Normal	missense
94	Q94L	-0.193517	-1.86356	LOF	Normal	missense
95	L95R	-0.166822	-0.202982	FUNC	Normal	missense
95	L95I	0.396339	-0.0792177	FUNC	Normal	missense
96	D96G	-0.682643	-3.00243	LOF	Normal	missense
97	T97A	-0.355932	-0.726821	FUNC	Normal	missense
97	T97R	-0.259014	-1.02382	INT	Normal	missense
97	T97K	-0.468506	-1.27912	INT	Normal	missense
97	T97P	-1.3492	-2.51717	LOF	Normal	missense
98	G98A	-0.136822	-0.38979	FUNC	Normal	missense
99	L99V	-0.0536637	-0.276943	FUNC	Normal	missense
