# Supplementary material for: DNA repair function scores for 2172 variants in the BRCA1 amino-terminus
Source: PLoS Genet. 2023 Aug 14;19(8):e1010739. doi: 10.1371/journal.pgen.1010739 (PMC10449183; doi:10.1371/journal.pgen.1010739)
Supplement: S5 Table — (XLSX) [file pgen.1010739.s009.xlsx]

## Sheet: Sheet1
variantID	Average	S.E.M.
siControl	1.04361	0.0719165
Empty	0.176624	0.00920104
WT	1	0
I15L	0.81	0.047
P25K	0.43	0.052
C44W	0.19	0.024
C47R	0.22	0.011
D96G	0.0723	0.015
G98P	0.191017	0.00915823
L99P	0.569876	0.0293392
V122L	1.05	0.15
M128T	1.05	0.119
Y130C	1.05	0.078
L156I	1.04	0.101
T176K	0.81142	0.0435094
D214A	0.780626	0.0510061
C226T	0.848603	0.0608055
K260R	0.996	0.106
G275S	0.992	0.137
L290S	1.02	0.059
M297V	0.92	0.099
