# Supplementary material for: DNA repair function scores for 2172 variants in the BRCA1 amino-terminus
Source: PLoS Genet. 2023 Aug 14;19(8):e1010739. doi: 10.1371/journal.pgen.1010739 (PMC10449183; doi:10.1371/journal.pgen.1010739)
Supplement: S6 Table — (XLSX) [file pgen.1010739.s010.xlsx]

## Sheet: Sheet1
variantID	ClinVar	Multiplex-HDR Score	Multiplexed-Functional Call	Singleton-Score	DR-GFP	ASHRA	Olaparib
WT	WT	WT	WT	WT	+	0	0
M18T	Likely Pathogenic	-1.14616	LOF	-2.64386	-	-3.8365	-1.4344
I21V	Likely Benign	0.123117	FUNC	-0.0144996	+	-0.556393	-0.217591
C24R	Conflicting	NA	NA	-1.59946	-	-1.55639	-0.971431
I26A	NA	-0.0452916	FUNC	-0.434403	+	-1.68966	-1.21759
C27A	NA	NA	NA	-2.8365	-	-2.12029	-1.21759
I31M	Conflicting	0.127918	FUNC	-0.0588937	+	-0.340075	-0.304006
T37R	Pathogenic	-0.721183	LOF	-2.8365	-	-1.25154	-1.05889
C39Y	Pathogenic	-1.21253	LOF	-3.05889	-	-1.8365	-1.25154
H41R	Pathogenic	-0.949953	LOF	-2.8365	-	-2.47393	-1.51457
I42V	Conflicting	0.402137	FUNC	0.0840643	+	0.214125	-0.200913
C44F	Pathogenic	NA	NA	-2.64386	-	-2.64386	-1.47393
C47G	Likely Pathogenic	-0.989088	LOF	-2.64386	-	-1.25154	-1.12029
L52F	Conflicting	NA	NA	0.0285692	+	-0.120294	-0.168123
C61G	Pathogenic	-1.1396	LOF	-2.64386	-	-2.25154	-0.473931
C64G	Pathogenic	-1.59435	LOF	-2.73697	-	-2.55639	-1.12029
D67Y	Benign	-0.21185	FUNC	0.137504	+	-0.234465	-0.473931
R71G	Pathogenic	0.304786	FUNC	0.298658	+	-0.599462	-0.494109
I90T	NA	-0.180092	FUNC	-0.136062	+	-0.168123	-0.234465
Y105C	Benign	-0.121962	FUNC	-0.200913	+	0.0840643	-0.0439433
I124V	Benign	0.0237797	FUNC	-0.0588937	+	0.0426443	0
N132K	Benign	NA	NA	-0.168123	+	-0.577767	-0.473931
R133H	Conflicting	0.113938	FUNC	-0.136062	+	-0.0892673	-0.104697
P142H	Benign	NA	NA	-0.184425	+	-0.184425	-0.184425
E143K	NA	NA	NA	-0.0740006	+	0.0426443	-0.0439433
S153R	Conflicting	-0.0777603	FUNC	-0.184425	+	-0.535332	-0.340075
Q155E	Benign	-0.0722344	FUNC	#VALUE!	+	-0.120294	-0.104697
R170Q	NA	-0.176514	FUNC	-0.200913	+	0	-0.0291463
Y179C	Benign	0.00374447	FUNC	-0.0588937	+	-0.104697	-0.217591
S186Y	Benign	NA	-	-0.120294	+	0.0285692	-0.0291463
V191I	Conflicting	NA	-	0.678072	+	0	-0.0291463
