# Supplementary material for: DNA repair function scores for 2172 variants in the BRCA1 amino-terminus
Source: PLoS Genet. 2023 Aug 14;19(8):e1010739. doi: 10.1371/journal.pgen.1010739 (PMC10449183; doi:10.1371/journal.pgen.1010739)
Supplement: S7 Table — (XLSX) [file pgen.1010739.s011.xlsx]

## Sheet: Sheet1
						Note: this estimate "adds 1.0" to the numerator and denominator in order to do a calculation
# Classified			Proportion pathogenic (Prior, P1)	Assay result		"+1 proportions" (Posterior, P2)		OddsPath=[P2 x (1- P1)] / [(1- P2) x P1]
Total	Pathogenic	Benign		Functionally abnormal	Functionally normal	Pathogenic	Benign	Pathogenic	Benign
											Odds of Pathogenicity (OddsPath)	Evidence strength equivalent
52	33	19	0.634615	29	23	0.966667	0.0416667	16.697	0.0250329		<0.0029	BS3_very_strong^
											<0.053	BS3
											<0.23	BS3_moderate*
											<0.48	BS3_supporting
											0.48-2.1	Indeterminate
											>2.1	PS3_supporting
											>4.3	PS3_moderate
											>18.7	PS3
											>350	PS3_very_strong
											^There are no very strong benign evidence codes included in the Richards, et al. guidance. This category is included here for modeling purposes only.
											*Since there are no moderate strength benign evidence codes included in the Richards, et al. guidance, moderate level evidence is equivalent to two instances of supporting-level benign evidence
