# Supplementary material for: DNA repair function scores for 2172 variants in the BRCA1 amino-terminus
Source: PLoS Genet. 2023 Aug 14;19(8):e1010739. doi: 10.1371/journal.pgen.1010739 (PMC10449183; doi:10.1371/journal.pgen.1010739)
Supplement: S8 Table — (XLSX) [file pgen.1010739.s012.xlsx]

## Sheet: Sheet1
Name	Primer Sequence
I15L-fwd	GAAGTACAAAATGTCCTGAATGCTATGCAGAAA
I15L-rev	TTTCTGCATAGCATTCAGGACATTTTGTACTTC
P25L-fwd	AAAATCTTAGAGTGTCTCATCTGTCTGGAGTTG
P25L-rev	CAACTCCAGACAGATGAGACACTCTAAGATTTT
C44W-fwd	TGTGACCACATATTTTGGAAATTTTGCATGCTG
C44W-rev	CAGCATGCAAAATTTCCAAAATATGTGGTCACA
C47R-fwd	ATATTTTGCAAATTTCGTATGCTGAAACTTCTC
C47R-rev	GAGAAGTTTCAGCATACGAAATTTGCAAAATAT
D96G-fwd	TGTGCTTTTCAGCTTGGCACAGGTTTGGAGTAT
D96G-rev	ATACTCCAAACCTGTGCCAAGCTGAAAAGCACA
V122L-fwd	CATCTAAAAGATGAACTGTCTATCATCCAAAGT
V122L-rev	ACTTTGGATGATAGACAGTTCATCTTTTAGATG
M128T-fwd	TCTATCATCCAAAGTACGGGCTACAGAAACCGT
M128T-rev	ACGGTTTCTGTAGCCCGTACTTTGGATGATAGA
Y130C-fwd	ATCCAAAGTATGGGCTGCAGAAACCGTGCCAAA
Y130C-rev	TTTGGCACGGTTTCTGCAGCCCATACTTTGGAT
L156I-fwd	AGTCTCAGTGTCCAAATATCTAACCTTGGAACT
L156I-rev	AGTTCCAAGGTTAGATATTTGGACACTGAGACT
K260R-fwd	GAGAGGCATCCAGAAAGGTATCAGGGTAGTTCT
K260R-rev	AGAACTACCCTGATACCTTTCTGGATGCCTCTC
G275S-fwd	CATGTGGAGCCATGTTCCACAAATACTCATGCC
G275S-rev	GGCATGAGTATTTGTGGAACATGGCTCCACATG
L290S-fwd	CATGAGAACAGCAGTTCATTACTCACTAAAGAC
L290S-rev	GTCTTTAGTGAGTAATGAACTGCTGTTCTCATG
M297V-fwd	CTCACTAAAGACAGAGTGAATGTAGAAAAGGCT
M297V-rev	AGCCTTTTCTACATTCACTCTGTCTTTAGTGAG
C226T-fwd	GCAAAAAAGGCTGCTACTGAATTTTCTGAGACG
C226T-rev	CGTCTCAGAAAATTCAGTAGCAGCCTTTTTTGC
D214A-fwd	CCTCAAGGAACCAGGGCTGAAATCAGTTTGGATT
D214A-rev	AATCCAAACTGATTTCAGCCCTGGTTCCTTGAGG
T176K-fwd	GATACAACCTCAAAAGAAGTCTGTCTACATTGAAT
T176K-rev	ATTCAATGTAGACAGACTTCTTTTGAGGTTGTATC
L99P-fwd	CAGCTTGACACAGGTCCGGAGTATGCAAACAGC
L99P-rev	GCTGTTTGCATACTCCGGACCTGTGTCAAGCTG
G98P-fwd	TTTTCAGCTTGACACACCTTTGGAGTATGCAAAC
G98P-rev	GTTTGCATACTCCAAAGGTGTGTCAAGCTGAAAA
HindIII site fwd	TGTGCTGTCGACCCCAAGCTTACCATGGCCTACCCC
EcoR1 site rev	GTTTGCTTTTATTACAGAATTCAGCCTTTTCTACATTC
