# Supplementary material for: DNA repair function scores for 2172 variants in the BRCA1 amino-terminus
Source: PLoS Genet. 2023 Aug 14;19(8):e1010739. doi: 10.1371/journal.pgen.1010739 (PMC10449183; doi:10.1371/journal.pgen.1010739)
Supplement: S9 Table — (XLSX) [file pgen.1010739.s013.xlsx]

## Sheet: Sheet1
variantID	NT_position	cDNA_change_NT
Asp2Asn	4	c.4G>A
Asp2His	4	c.4G>C
Asp2Tyr	4	c.4G>T
Asp2Ala	5	c.5A>C
Asp2Gly	5	c.5A>G
Asp2Val	5	c.5A>T
Asp2Glu	6	c.6T>G
Leu3Phe	9	c.9A>T
Ser4Ala	10	c.10T>G
Ala5Thr	13	c.13G>A
Ala5Pro	13	c.13G>C
Ala5Ser	13	c.13G>T
Ala5Asp	14	c.14C>A
Ala5Gly	14	c.14C>G
Ala5Val	14	c.14C>T
Leu6Ile	16	c.16C>A
Leu6Val	16	c.16C>G
Leu6His	17	c.17T>A
Leu6Pro	17	c.17T>C
Leu6Arg	17	c.17T>G
Val8Phe	22	c.22G>T
Val8Asp	23	c.23T>A
Val8Ala	23	c.23T>C
Glu9Asp	27	c.27A>T
Gln12Ter	34	c.34C>T
Ile15Leu	43	c.43A>C
Ile15Val	43	c.43A>G
Ile15Phe	43	c.43A>T
Ile15Asn	44	c.44T>A
Ile15Thr	44	c.44T>C
Ile15Ser	44	c.44T>G
Ile15Met	45	c.45T>G
Asn16His	46	c.46A>C
Asn16Thr	47	c.47A>C
Asn16Ser	47	c.47A>G
Asn16Ile	47	c.47A>T
Asn16Lys	48	c.48T>G
Ala17Thr	49	c.49G>A
Ala17Pro	49	c.49G>C
Ala17Ser	49	c.49G>T
Ala17Asp	50	c.50C>A
Ala17Gly	50	c.50C>G
Ala17Val	50	c.50C>T
Met18Leu	52	c.52A>C
Met18Val	52	c.52A>G
Met18Leu	52	c.52A>T
Met18Lys	53	c.53T>A
Met18Thr	53	c.53T>C
Met18Arg	53	c.53T>G
Met18Ile	54	c.54G>T
Gln19Lys	55	c.55C>A
Gln19Glu	55	c.55C>G
Gln19Ter	55	c.55C>T
Gln19Pro	56	c.56A>C
Gln19Arg	56	c.56A>G
Gln19Leu	56	c.56A>T
Gln19His	57	c.57G>T
Lys20Asn	60	c.60A>T
Leu22Phe	66	c.66A>T
Glu23Ter	67	c.67G>T
Glu23Ala	68	c.68A>C
Glu23Gly	68	c.68A>G
Glu23Val	68	c.68A>T
Cys27Arg	79	c.79T>C
Cys27Gly	79	c.79T>G
Cys27Tyr	80	c.80G>A
Cys27Ser	80	c.80G>C
Cys27Phe	80	c.80G>T
Cys27Trp	81	c.81T>G
Leu28Met	82	c.82C>A
Leu28Val	82	c.82C>G
Leu28Gln	83	c.83T>A
Leu28Pro	83	c.83T>C
Leu28Arg	83	c.83T>G
Glu29Lys	85	c.85G>A
Glu29Gln	85	c.85G>C
Glu29Ala	86	c.86A>C
Glu29Gly	86	c.86A>G
Glu29Val	86	c.86A>T
Glu29Asp	87	c.87G>T
Leu30Met	88	c.88T>A
Leu30Val	88	c.88T>G
Leu30Ter	89	c.89T>A
Leu30Ser	89	c.89T>C
Leu30Trp	89	c.89T>G
Leu30Phe	90	c.90G>T
Ile31Met	93	c.93C>G
Lys32Gln	94	c.94A>C
Lys32Glu	94	c.94A>G
Lys32Ter	94	c.94A>T
Lys32Thr	95	c.95A>C
Lys32Arg	95	c.95A>G
Lys32Met	95	c.95A>T
Glu33Asp	99	c.99A>T
Pro34Ser	100	c.100C>T
Pro34His	101	c.101C>A
Pro34Arg	101	c.101C>G
Pro34Leu	101	c.101C>T
Lys38Gln	112	c.112A>C
Lys38Glu	112	c.112A>G
Lys38Ter	112	c.112A>T
Lys38Arg	113	c.113A>G
Cys39Ser	115	c.115T>A
Cys39Arg	115	c.115T>C
Cys39Gly	115	c.115T>G
Cys39Tyr	116	c.116G>A
Cys39Ser	116	c.116G>C
Cys39Phe	116	c.116G>T
Cys39Trp	117	c.117T>G
Asp40Glu	120	c.120C>G
His41Gln	123	c.123C>G
Ile42Leu	124	c.124A>T
Ile42Met	126	c.126A>G
Phe43Val	127	c.127T>G
Phe43Tyr	128	c.128T>A
Phe43Ser	128	c.128T>C
Phe43Cys	128	c.128T>G
Cys44Trp	132	c.132C>G
Lys45Asn	135	c.135A>T
Phe46Ser	137	c.137T>C
Phe46Cys	137	c.137T>G
Cys47Trp	141	c.141C>G
Met48Leu	142	c.142A>C
Met48Val	142	c.142A>G
Met48Thr	143	c.143T>C
Met48Arg	143	c.143T>G
Met48Ile	144	c.144G>A
Leu49Arg	146	c.146T>G
Lys50Asn	150	c.150A>T
Leu51Val	151	c.151C>G
Leu51His	152	c.152T>A
Leu51Pro	152	c.152T>C
Leu51Arg	152	c.152T>G
Asn53Lys	159	c.159C>G
Gln54Lys	160	c.160C>A
Gln54Glu	160	c.160C>G
Gln54Ter	160	c.160C>T
Gln54Pro	161	c.161A>C
Gln54Arg	161	c.161A>G
Gln54Leu	161	c.161A>T
Gln54His	162	c.162G>T
Lys55Gln	163	c.163A>C
Lys55Glu	163	c.163A>G
Lys55Thr	164	c.164A>C
Lys55Arg	164	c.164A>G
Lys55Met	164	c.164A>T
Lys55Asn	165	c.165G>T
Lys56Asn	168	c.168A>T
Gly57Arg	169	c.169G>A
Gly57Arg	169	c.169G>C
Gly57Trp	169	c.169G>T
Gly57Glu	170	c.170G>A
Gly57Ala	170	c.170G>C
Gly57Val	170	c.170G>T
Pro58Ala	172	c.172C>G
Pro58Arg	173	c.173C>G
Pro58Leu	173	c.173C>T
Gln60Lys	178	c.178C>A
Gln60Glu	178	c.178C>G
Gln60Ter	178	c.178C>T
Gln60Pro	179	c.179A>C
Gln60Arg	179	c.179A>G
Gln60Leu	179	c.179A>T
Cys61Gly	181	c.181T>G
Cys61Trp	183	c.183T>G
Cys64Gly	190	c.190T>G
Cys64Phe	191	c.191G>T
Lys65Glu	193	c.193A>G
Lys65Ter	193	c.193A>T
Lys65Thr	194	c.194A>C
Lys65Arg	194	c.194A>G
Lys65Met	194	c.194A>T
Lys65Asn	195	c.195G>T
Asn66Asp	196	c.196A>G
Asn66Tyr	196	c.196A>T
Asn66Ser	197	c.197A>G
Asn66Ile	197	c.197A>T
Asn66Ser	197	c.197A>G
Asn66Lys	198	c.198T>G
Asp67Asn	199	c.199G>A
Asp67His	199	c.199G>C
Asp67Tyr	199	c.199G>T
Asp67Ala	200	c.200A>C
Asp67Gly	200	c.200A>G
Asp67Val	200	c.200A>T
Asp67Glu	201	c.201T>G
Ile68Met	204	c.204A>G
Lys70Asn	210	c.210A>T
Arg71Gly	211	c.211A>G
Arg71Trp	211	c.211A>T
Arg71Lys	212	c.212G>A
Arg71Thr	212	c.212G>C
Arg71Met	212	c.212G>T
Ser72Arg	216	c.216C>G
Glu75Asp	225	c.225A>T
Ser76Arg	226	c.226A>C
Ser76Gly	226	c.226A>G
Ser76Cys	226	c.226A>T
Ser76Asn	227	c.227G>A
Ser76Thr	227	c.227G>C
Ser76Ile	227	c.227G>T
Ser76Arg	228	c.228T>G
Thr77Pro	229	c.229A>C
Thr77Ala	229	c.229A>G
Thr77Ser	229	c.229A>T
Thr77Lys	230	c.230C>A
Thr77Arg	230	c.230C>G
Thr77Met	230	c.230C>T
Arg78Ser	234	c.234A>T
Phe79Ile	235	c.235T>A
Phe79Leu	235	c.235T>C
Phe79Val	235	c.235T>G
Phe79Tyr	236	c.236T>A
Phe79Ser	236	c.236T>C
Phe79Cys	236	c.236T>G
Phe79Leu	237	c.237T>G
Ser80Arg	238	c.238A>C
Ser80Gly	238	c.238A>G
Ser80Arg	240	c.240T>G
Ser80Arg	240	c.240T>G
Gln81His	243	c.243A>T
Leu82Val	244	c.244C>G
Val83Asp	248	c.248T>A
Val83Ala	248	c.248T>C
Glu84Asp	252	c.252A>T
Glu85Lys	253	c.253G>A
Glu85Ala	254	c.254A>C
Glu85Gly	254	c.254A>G
Glu85Val	254	c.254A>T
Glu85Asp	255	c.255G>T
Lys88Asn	264	c.264A>T
Ile89Met	267	c.267C>G
Ile90Leu	268	c.268A>C
Ile90Val	268	c.268A>G
Ile90Phe	268	c.268A>T
Ile90Asn	269	c.269T>A
Ile90Thr	269	c.269T>C
Ile90Ser	269	c.269T>G
Ile90Met	270	c.270T>G
Cys91Arg	271	c.271T>C
Cys91Gly	271	c.271T>G
Cys91Phe	272	c.272G>T
Ala92Thr	274	c.274G>A
Ala92Pro	274	c.274G>C
Ala92Ser	274	c.274G>T
Ala92Asp	275	c.275C>A
Ala92Gly	275	c.275C>G
Ala92Val	275	c.275C>T
Phe93Leu	277	c.277T>C
Phe93Tyr	278	c.278T>A
Phe93Cys	278	c.278T>G
Gln94Glu	280	c.280C>G
Gln94Arg	281	c.281A>G
Gln94Leu	281	c.281A>T
Leu95Ile	283	c.283C>A
Leu95Val	283	c.283C>G
Leu95Arg	284	c.284T>G
Gly98Arg	292	c.292G>C
Gly98Cys	292	c.292G>T
Gly98Asp	293	c.293G>A
Gly98Ala	293	c.293G>C
Leu99Met	295	c.295T>A
Leu99Val	295	c.295T>G
Leu99Ter	296	c.296T>A
Leu99Ser	296	c.296T>C
Leu99Trp	296	c.296T>G
Leu99Phe	297	c.297G>T
Glu100Lys	298	c.298G>A
Glu100Gln	298	c.298G>C
Glu100Ala	299	c.299A>C
Glu100Gly	299	c.299A>G
Glu100Val	299	c.299A>T
Glu100Asp	300	c.300G>T
Tyr101Asn	301	c.301T>A
Tyr101His	301	c.301T>C
Tyr101Asp	301	c.301T>G
Tyr101Ser	302	c.302A>C
Tyr101Cys	302	c.302A>G
Ala102Thr	304	c.304G>A
Asn103Lys	309	c.309C>G
Ser104Arg	312	c.312C>G
Tyr105Asn	313	c.313T>A
Tyr105His	313	c.313T>C
Tyr105Asp	313	c.313T>G
Tyr105Ser	314	c.314A>C
Tyr105Cys	314	c.314A>G
Tyr105Phe	314	c.314A>T
Tyr105Ter	315	c.315T>G
Asn106His	316	c.316A>C
Asn106Asp	316	c.316A>G
Asn106Tyr	316	c.316A>T
Asn106Thr	317	c.317A>C
Asn106Ser	317	c.317A>G
Asn106Ile	317	c.317A>T
Asn106Lys	318	c.318T>G
Phe107Ile	319	c.319T>A
Phe107Leu	319	c.319T>C
Phe107Val	319	c.319T>G
Phe107Tyr	320	c.320T>A
Phe107Ser	320	c.320T>C
Phe107Cys	320	c.320T>G
Phe107Leu	321	c.321T>G
Lys110Gln	328	c.328A>C
Lys110Glu	328	c.328A>G
Lys110Thr	329	c.329A>C
Lys110Arg	329	c.329A>G
Lys110Met	329	c.329A>T
Lys110Asn	330	c.330G>T
Glu111Asp	333	c.333A>T
Asn112Asp	334	c.334A>G
Asn112Tyr	334	c.334A>T
Asn112Thr	335	c.335A>C
Asn112Ser	335	c.335A>G
Asn112Ile	335	c.335A>T
Asn113Lys	339	c.339C>G
Ser114Pro	340	c.340T>C
Ser114Ala	340	c.340T>G
Ser114Tyr	341	c.341C>A
Ser114Cys	341	c.341C>G
Pro115Thr	343	c.343C>A
Pro115Ala	343	c.343C>G
Pro115Ser	343	c.343C>T
Pro115His	344	c.344C>A
Pro115Arg	344	c.344C>G
Pro115Leu	344	c.344C>T
Glu116Asp	348	c.348A>T
His117Pro	350	c.350A>C
His117Leu	350	c.350A>T
His117Gln	351	c.351T>G
Asp120Asn	358	c.358G>A
Asp120His	358	c.358G>C
Asp120Tyr	358	c.358G>T
Asp120Ala	359	c.359A>C
Asp120Gly	359	c.359A>G
Asp120Val	359	c.359A>T
Asp120Glu	360	c.360T>G
Glu121Asp	363	c.363A>T
Glu121Asp	363	c.363A>T
Val122Ile	364	c.364G>A
Val122Leu	364	c.364G>C
Val122Asp	365	c.365T>A
Val122Gly	365	c.365T>G
Ser123Thr	367	c.367T>A
Ser123Pro	367	c.367T>C
Ser123Ala	367	c.367T>G
Ser123Tyr	368	c.368C>A
Ser123Cys	368	c.368C>G
Ile124Met	372	c.372C>G
Ile125Met	375	c.375C>G
Gln126His	378	c.378A>T
Ser127Arg	379	c.379A>C
Ser127Gly	379	c.379A>G
Ser127Cys	379	c.379A>T
Ser127Asn	380	c.380G>A
Ser127Thr	380	c.380G>C
Ser127Ile	380	c.380G>T
Ser127Arg	381	c.381T>G
Met128Leu	382	c.382A>C
Met128Val	382	c.382A>G
Met128Leu	382	c.382A>T
Met128Lys	383	c.383T>A
Met128Thr	383	c.383T>C
Met128Arg	383	c.383T>G
Met128Ile	384	c.384G>T
Tyr130Ter	390	c.390C>G
Arg131Ser	393	c.393A>T
Asn132Lys	396	c.396C>G
Arg133Ser	397	c.397C>A
Arg133Gly	397	c.397C>G
Arg133Cys	397	c.397C>T
Arg133His	398	c.398G>A
Arg133Pro	398	c.398G>C
Arg133Leu	398	c.398G>T
Ala134Thr	400	c.400G>A
Lys135Asn	405	c.405A>T
Arg136Ser	408	c.408A>T
Leu137Val	409	c.409C>G
Leu137Phe	409	c.409C>T
Leu137Arg	410	c.410T>G
Gln139Lys	415	c.415C>A
Gln139Glu	415	c.415C>G
Gln139Ter	415	c.415C>T
Gln139Arg	416	c.416A>G
Gln139Leu	416	c.416A>T
Gln139His	417	c.417G>T
Ser140Arg	418	c.418A>C
Ser140Gly	418	c.418A>G
Ser140Cys	418	c.418A>T
Ser140Asn	419	c.419G>A
Ser140Thr	419	c.419G>C
Ser140Ile	419	c.419G>T
Ser140Arg	420	c.420T>G
Glu141Asp	423	c.423A>T
Glu143Asp	429	c.429A>T
Asn144His	430	c.430A>C
Asn144Tyr	430	c.430A>T
Asn144Ser	431	c.431A>G
Asn144Ile	431	c.431A>T
Asn144Lys	432	c.432T>G
Pro145Ala	433	c.433C>G
Pro145His	434	c.434C>A
Pro145Arg	434	c.434C>G
Pro145Leu	434	c.434C>T
Leu147Met	439	c.439T>A
Leu147Val	439	c.439T>G
Leu147Ter	440	c.440T>A
Leu147Ser	440	c.440T>C
Leu147Trp	440	c.440T>G
Gln148Lys	442	c.442C>A
Gln148Glu	442	c.442C>G
Gln148Pro	443	c.443A>C
Gln148Arg	443	c.443A>G
Gln148Leu	443	c.443A>T
Gln148His	444	c.444G>T
Glu149Asp	447	c.447A>T
Ser151Arg	451	c.451A>C
Ser151Gly	451	c.451A>G
Ser151Cys	451	c.451A>T
Ser151Asn	452	c.452G>A
Ser151Thr	452	c.452G>C
Ser151Ile	452	c.452G>T
Ser151Arg	453	c.453T>G
Ser153Arg	457	c.457A>C
Ser153Gly	457	c.457A>G
Ser153Cys	457	c.457A>T
Ser153Arg	459	c.459T>G
Gln155His	465	c.465A>T
Ser157Pro	469	c.469T>C
Ser157Ala	469	c.469T>G
Ser157Tyr	470	c.470C>A
Ser157Cys	470	c.470C>G
Ser157Phe	470	c.470C>T
Leu159Val	475	c.475C>G
Leu159Phe	475	c.475C>T
Leu159His	476	c.476T>A
Leu159Pro	476	c.476T>C
Leu159Arg	476	c.476T>G
Thr161Pro	481	c.481A>C
Thr161Ala	481	c.481A>G
Thr161Ser	481	c.481A>T
Thr161Ser	482	c.482C>G
Thr161Ile	482	c.482C>T
Val162Met	484	c.484G>A
Val162Leu	484	c.484G>C
Val162Leu	484	c.484G>T
Val162Glu	485	c.485T>A
Val162Ala	485	c.485T>C
Val162Gly	485	c.485T>G
Arg163Ser	489	c.489A>T
Thr164Pro	490	c.490A>C
Thr164Ser	490	c.490A>T
Thr164Ser	491	c.491C>G
Leu165Met	493	c.493C>A
Leu165Val	493	c.493C>G
Leu165Gln	494	c.494T>A
Leu165Pro	494	c.494T>C
Leu165Arg	494	c.494T>G
Arg166Gly	496	c.496A>G
Arg166Trp	496	c.496A>T
Arg166Lys	497	c.497G>A
Arg166Thr	497	c.497G>C
Arg166Met	497	c.497G>T
Arg166Ser	498	c.498G>T
Lys168Gln	502	c.502A>C
Lys168Glu	502	c.502A>G
Lys168Ter	502	c.502A>T
Lys168Thr	503	c.503A>C
Lys168Arg	503	c.503A>G
Lys168Met	503	c.503A>T
Lys168Asn	504	c.504G>T
Gln169Lys	505	c.505C>A
Gln169Glu	505	c.505C>G
Gln169Pro	506	c.506A>C
Gln169Arg	506	c.506A>G
Gln169Leu	506	c.506A>T
Gln169His	507	c.507G>T
Arg170Gly	508	c.508C>G
Arg170Trp	508	c.508C>T
Arg170Gln	509	c.509G>A
Arg170Pro	509	c.509G>C
Arg170Leu	509	c.509G>T
Ile171Met	513	c.513A>G
Pro173Thr	517	c.517C>A
Pro173Ala	517	c.517C>G
Pro173His	518	c.518C>A
Gln174His	522	c.522A>T
Lys175Gln	523	c.523A>C
Lys175Glu	523	c.523A>G
Lys175Ter	523	c.523A>T
Lys175Thr	524	c.524A>C
Lys175Arg	524	c.524A>G
Lys175Met	524	c.524A>T
Lys175Asn	525	c.525G>T
Thr176Pro	526	c.526A>C
Thr176Ala	526	c.526A>G
Thr176Ser	526	c.526A>T
Thr176Lys	527	c.527C>A
Thr176Arg	527	c.527C>G
Thr176Met	527	c.527C>T
Ser177Thr	529	c.529T>A
Ser177Pro	529	c.529T>C
Ser177Ala	529	c.529T>G
Ser177Tyr	530	c.530C>A
Ser177Cys	530	c.530C>G
Ser177Phe	530	c.530C>T
Tyr179Ter	537	c.537C>G
Ile180Leu	538	c.538A>C
Ile180Phe	538	c.538A>T
Ile180Thr	539	c.539T>C
Ile180Ser	539	c.539T>G
Glu181Asp	543	c.543A>T
Leu182Met	544	c.544T>A
Leu182Val	544	c.544T>G
Leu182Met	544	c.544T>A
Leu182Val	544	c.544T>G
Leu182Ser	545	c.545T>C
Leu182Ser	545	c.545T>C
Leu182Phe	546	c.546G>T
Ser184Thr	550	c.550T>A
Ser184Ala	550	c.550T>G
Ser184Ala	550	c.550T>G
Ser184Cys	551	c.551C>G
Ser184Phe	551	c.551C>T
Asp185Asn	553	c.553G>A
Asp185His	553	c.553G>C
Asp185Tyr	553	c.553G>T
Asp185Ala	554	c.554A>C
Asp185Gly	554	c.554A>G
Asp185Val	554	c.554A>T
Asp185Gly	554	c.554A>G
Asp185Val	554	c.554A>T
Asp185Glu	555	c.555T>G
Asp185Glu	555	c.555T>G
Ser186Thr	556	c.556T>A
Ser186Pro	556	c.556T>C
Ser186Ala	556	c.556T>G
Ser186Thr	556	c.556T>A
Ser186Pro	556	c.556T>C
Ser186Tyr	557	c.557C>A
Ser186Cys	557	c.557C>G
Ser186Phe	557	c.557C>T
Glu188Asp	564	c.564A>T
Asp189Asn	565	c.565G>A
Asp189His	565	c.565G>C
Asp189Tyr	565	c.565G>T
Asp189His	565	c.565G>C
Asp189Ala	566	c.566A>C
Asp189Gly	566	c.566A>G
Asp189Val	566	c.566A>T
Asp189Gly	566	c.566A>G
Asp189Glu	567	c.567T>G
Asp189Glu	567	c.567T>G
Val191Ile	571	c.571G>A
Val191Leu	571	c.571G>C
Val191Leu	571	c.571G>C
Val191Asp	572	c.572T>A
Val191Ala	572	c.572T>C
Val191Gly	572	c.572T>G
Val191Asp	572	c.572T>A
Val191Ala	572	c.572T>C
Asn192His	574	c.574A>C
Asn192Asp	574	c.574A>G
Lys193Gln	577	c.577A>C
Lys193Glu	577	c.577A>G
Lys193Asn	579	c.579G>T
Ala194Thr	580	c.580G>A
Thr195Asn	584	c.584C>A
Thr195Ile	584	c.584C>T
Tyr196Asn	586	c.586T>A
Tyr196His	586	c.586T>C
Tyr196Ser	587	c.587A>C
Cys197Trp	591	c.591C>G
Ser198Arg	592	c.592A>C
Ser198Asn	593	c.593G>A
Ser198Thr	593	c.593G>C
Ser198Arg	594	c.594T>G
Val199Leu	595	c.595G>C
Val199Gly	596	c.596T>G
Asp201Gly	602	c.602A>G
Gln202His	606	c.606A>T
Gln206His	618	c.618A>T
Ile207Met	621	c.621C>G
Pro209Ala	625	c.625C>G
Pro209Ala	625	c.625C>G
Pro209Ser	625	c.625C>T
Pro209His	626	c.626C>A
Pro209Arg	626	c.626C>G
Pro209Leu	626	c.626C>T
Gln210His	630	c.630A>T
Arg213Gly	637	c.637A>G
Asp214His	640	c.640G>C
Asp214Tyr	640	c.640G>T
Asp214Ala	641	c.641A>C
Ile216Met	648	c.648C>G
Ser217Arg	649	c.649A>C
Ser217Cys	649	c.649A>T
Ser217Asn	650	c.650G>A
Ser217Thr	650	c.650G>C
Ser217Arg	651	c.651T>G
Leu218Met	652	c.652T>A
Leu218Val	652	c.652T>G
Leu218Phe	654	c.654G>T
Asp219Ala	656	c.656A>C
Asp219Gly	656	c.656A>G
Asp219Val	656	c.656A>T
Ala221Gly	662	c.662C>G
Lys222Asn	666	c.666A>T
Lys223Ter	667	c.667A>T
Lys223Glu	667	c.667A>G
Lys223Arg	668	c.668A>G
Ala224Val	671	c.671C>T
Ala225Thr	673	c.673G>A
Ala225Asp	674	c.674C>A
Ala225Gly	674	c.674C>G
Ala225Val	674	c.674C>T
Cys226Ser	676	c.676T>A
Cys226Gly	676	c.676T>G
Cys226Phe	677	c.677G>T
Cys226Trp	678	c.678T>G
Glu227Asp	681	c.681A>T
Phe228Ile	682	c.682T>A
Phe228Val	682	c.682T>G
Ser229Thr	685	c.685T>A
Ser229Pro	685	c.685T>C
Ser229Cys	686	c.686C>G
Ser229Phe	686	c.686C>T
Glu230Lys	688	c.688G>A
Glu230Val	689	c.689A>T
Glu230Asp	690	c.690G>T
Thr231Pro	691	c.691A>C
Thr231Ala	691	c.691A>G
Thr231Met	692	c.692C>T
Asp232Asn	694	c.694G>A
Asp232His	694	c.694G>C
Asp232Gly	695	c.695A>G
Thr236Ser	707	c.707C>G
His238Asn	712	c.712C>A
His238Asp	712	c.712C>G
His238Tyr	712	c.712C>T
His238Pro	713	c.713A>C
His238Arg	713	c.713A>G
His238Gln	714	c.714T>G
His239Asp	715	c.715C>G
His239Pro	716	c.716A>C
His239Leu	716	c.716A>T
His239Gln	717	c.717T>G
Ser242Asn	725	c.725G>A
Ser242Ile	725	c.725G>T
Ser242Arg	726	c.726T>G
Asn243Asp	727	c.727A>G
Asn243Thr	728	c.728A>C
Asn243Ser	728	c.728A>G
Asn243Ile	728	c.728A>T
Asn244His	730	c.730A>C
Asp245Asn	733	c.733G>A
Asp245Gly	734	c.734A>G
Asp245Val	734	c.734A>T
Asp245Glu	735	c.735T>G
Leu246Val	736	c.736T>G
Leu246Phe	738	c.738G>T
Asn247Lys	741	c.741C>G
Thr249Ala	745	c.745A>G
Thr249Ser	746	c.746C>G
Glu250Lys	748	c.748G>A
Glu250Gln	748	c.748G>C
Glu250Ter	748	c.748G>T
Glu250Ala	749	c.749A>C
Glu250Gly	749	c.749A>G
Glu250Val	749	c.749A>T
Glu250Asp	750	c.750G>T
Lys251Ter	751	c.751A>T
Lys251Thr	752	c.752A>C
Lys251Arg	752	c.752A>G
Lys251Met	752	c.752A>T
Arg252Ser	754	c.754C>A
Arg252Gly	754	c.754C>G
Arg252His	755	c.755G>A
Arg252His	755	c.755G>A
Arg252Pro	755	c.755G>C
Ala254Ser	760	c.760G>T
Ala254Asp	761	c.761C>A
Ala254Gly	761	c.761C>G
Ala254Val	761	c.761C>T
Glu255Gln	763	c.763G>C
Glu255Ter	763	c.763G>T
Glu255Gly	764	c.764A>G
Arg256Gly	766	c.766A>G
Arg256Gly	766	c.766A>G
Arg256Met	767	c.767G>T
Arg256Ser	768	c.768G>T
His257Asn	769	c.769C>A
His257Pro	770	c.770A>C
His257Leu	770	c.770A>T
Glu259Asp	777	c.777A>T
Lys260Arg	779	c.779A>G
Lys260Met	779	c.779A>T
Lys260Asn	780	c.780G>T
Tyr261Asn	781	c.781T>A
Tyr261His	781	c.781T>C
Tyr261Asp	781	c.781T>G
Tyr261Ser	782	c.782A>C
Tyr261Cys	782	c.782A>G
Tyr261Phe	782	c.782A>T
Tyr261Ter	783	c.783T>G
Gln262Lys	784	c.784C>A
Gln262Glu	784	c.784C>G
Gln262Ter	784	c.784C>T
Gln262Pro	785	c.785A>C
Gln262Arg	785	c.785A>G
Gln262Leu	785	c.785A>T
Gln262His	786	c.786G>T
Gly263Arg	787	c.787G>C
Gly263Val	788	c.788G>T
Gly263Asp	788	c.788G>A
Gly263Ala	788	c.788G>C
Gly263Val	788	c.788G>T
Ser264Arg	790	c.790A>C
Ser264Ile	791	c.791G>T
Ser264Arg	792	c.792T>G
Ser265Tyr	794	c.794C>A
Val266Phe	796	c.796G>T
Val266Ala	797	c.797T>C
Leu269Val	805	c.805T>G
Leu269Ser	806	c.806T>C
Leu269Trp	806	c.806T>G
Leu269Phe	807	c.807G>T
Val271Leu	811	c.811G>C
Val271Leu	811	c.811G>T
Val271Glu	812	c.812T>A
Val271Ala	812	c.812T>C
Val271Gly	812	c.812T>G
Glu272Ala	815	c.815A>C
Glu272Asp	816	c.816G>T
Cys274Gly	820	c.820T>G
Gly275Asp	824	c.824G>A
Gly275Asp	824	c.824G>A
Asn277Tyr	829	c.829A>T
Asn277Ser	830	c.830A>G
Asn277Lys	831	c.831T>G
Thr278Pro	832	c.832A>C
Thr278Ala	832	c.832A>G
Thr278Ser	832	c.832A>T
Thr278Asn	833	c.833C>A
Thr278Ser	833	c.833C>G
Thr278Ile	833	c.833C>T
His279Asn	835	c.835C>A
His279Asp	835	c.835C>G
His279Gln	837	c.837T>G
Ala280Val	839	c.839C>T
Gln284Lys	850	c.850C>A
Gln284Pro	851	c.851A>C
His285Asn	853	c.853C>A
His285Asp	853	c.853C>G
His285Pro	854	c.854A>C
His285Arg	854	c.854A>G
His285Gln	855	c.855T>G
Glu286Ala	857	c.857A>C
Glu286Gly	857	c.857A>G
Glu286Val	857	c.857A>T
Glu286Asp	858	c.858G>T
Asn287Lys	861	c.861C>G
Ser288Arg	864	c.864C>G
Ser289Arg	865	c.865A>C
Ser289Gly	865	c.865A>G
Ser289Cys	865	c.865A>T
Ser289Asn	866	c.866G>A
Ser289Thr	866	c.866G>C
Ser289Ile	866	c.866G>T
Ser289Arg	867	c.867T>G
Leu290Phe	870	c.870A>T
Leu291Phe	873	c.873A>T
Thr293Ala	877	c.877A>G
Thr293Asn	878	c.878C>A
Thr293Ser	878	c.878C>G
Thr293Ile	878	c.878C>T
Lys294Asn	882	c.882A>T
Asp295Glu	885	c.885C>G
Arg296Ser	888	c.888A>T
Met297Val	889	c.889A>G
Met297Leu	889	c.889A>T
Met297Lys	890	c.890T>A
Met297Arg	890	c.890T>G
Asn298His	892	c.892A>C
Asn298Asp	892	c.892A>G
Asn298Tyr	892	c.892A>T
Asn298Thr	893	c.893A>C
Asn298Ser	893	c.893A>G
Asn298Ile	893	c.893A>T
Asn298Lys	894	c.894T>G
Glu300Asp	900	c.900A>T
Lys301Gln	901	c.901A>C
Lys301Glu	901	c.901A>G
Lys301Ter	901	c.901A>T
Lys301Thr	902	c.902A>C
Lys301Arg	902	c.902A>G
Lys301Met	902	c.902A>T
Lys301Asn	903	c.903G>T
Ala302Thr	904	c.904G>A
Ala302Val	905	c.905C>T
